# Supplementary material for: An estrogen response-related signature predicts response to immunotherapy in melanoma
Source: Front Immunol. 2023 May 12;14:1109300. doi: 10.3389/fimmu.2023.1109300 (PMC10213284; doi:10.3389/fimmu.2023.1109300)
Supplement: Supplementary Figure 1 — Schematic showing the construction and evaluation of the 11-gene estrogen response related ICB response prediction signature. [file DataSheet_1.zip]

Archive with 31 entries (30 files):
- Supplementary materials/
- Supplementary materials/Supplementary table 9-Msigdb_Tamoxifen_response_signatures.xlsx
- __MACOSX/Supplementary materials/._Supplementary table 9-Msigdb_Tamoxifen_response_signatures.xlsx
- Supplementary materials/.DS_Store
- __MACOSX/Supplementary materials/._.DS_Store
- Supplementary materials/Supplementary Figure 3-new.tif
- __MACOSX/Supplementary materials/._Supplementary Figure 3-new.tif
- Supplementary materials/Supplementary table 7-TCGA_SKCM_xCell and MCPcounter_singnature_corr.xlsx
- __MACOSX/Supplementary materials/._Supplementary table 7-TCGA_SKCM_xCell and MCPcounter_singnature_corr.xlsx
- Supplementary materials/Supplementary table 1.xlsx
- __MACOSX/Supplementary materials/._Supplementary table 1.xlsx
- Supplementary materials/Supplementary table 4.docx
- __MACOSX/Supplementary materials/._Supplementary table 4.docx
- Supplementary materials/Supplementary table 8-A375_significant_drug_with_known MOA.xlsx
- __MACOSX/Supplementary materials/._Supplementary table 8-A375_significant_drug_with_known MOA.xlsx
- Supplementary materials/Supplementary table 3.xlsx
- __MACOSX/Supplementary materials/._Supplementary table 3.xlsx
- Supplementary materials/Supplementary Figure 1.jpg
- __MACOSX/Supplementary materials/._Supplementary Figure 1.jpg
- Supplementary materials/Supplementary table 6-xCell_signature_corr.xlsx
- __MACOSX/Supplementary materials/._Supplementary table 6-xCell_signature_corr.xlsx
- Supplementary materials/Supplementary table 2.xlsx
- __MACOSX/Supplementary materials/._Supplementary table 2.xlsx
- Supplementary materials/Supplementary table 5.xlsx
- __MACOSX/Supplementary materials/._Supplementary table 5.xlsx
- Supplementary materials/Supplementary Figure 2.tif
- __MACOSX/Supplementary materials/._Supplementary Figure 2.tif
- Supplementary materials/Supplementary table 4.xlsx
- __MACOSX/Supplementary materials/._Supplementary table 4.xlsx
- Supplementary materials/Supplementary Figure 4.tif
- __MACOSX/Supplementary materials/._Supplementary Figure 4.tif
