# Supplementary material for: An estrogen response-related signature predicts response to immunotherapy in melanoma
Source: Front Immunol. 2023 May 12;14:1109300. doi: 10.3389/fimmu.2023.1109300 (PMC10213284; doi:10.3389/fimmu.2023.1109300)
Supplement: Supplementary Figure 1 — Schematic showing the construction and evaluation of the 11-gene estrogen response related ICB response prediction signature. [file DataSheet_1.zip › Supplementary materials/Supplementary table 9-Msigdb_Tamoxifen_response_signatures.xlsx]

## Sheet: Msigdb_Tamoxifen_response_signa
FRASOR_RESPONSE_TO_SERM_OR_FULVESTRANT_UP	https://www.gsea-msigdb.org/gsea/msigdb/cards/FRASOR_RESPONSE_TO_SERM_OR_FULVESTRANT_UP	AHCYL2	AKAP3	ASCC3	ATP6V1A	CD302	DGCR5	DLX2	DMXL1	DUSP10	LDLRAD4	MARCHF6	NCAM2	NR2C1	PLXNC1	RAB30	RALGAPB	RB1CC1	RCN2	SCHIP1	SRD5A1	STRN	STXBP3	UFL1
FRASOR_RESPONSE_TO_SERM_OR_FULVESTRANT_DN	https://www.gsea-msigdb.org/gsea/msigdb/cards/FRASOR_RESPONSE_TO_SERM_OR_FULVESTRANT_DN	AURKA	BARD1	BLM	BRPF1	CAP2	CCNA2	CDC20	CDC25B	CDK1	CDK8	CDKN2C	CENPF	CHAF1A	CKS1B	E2F1	FKBP1A	FOXM1	GAL	H2AX	HOXA11	KIF11	KIF2C	MAZ	MCM2	MCM3	MCM5	MCM6	MCM7	MTHFD1	MYB	MYC	MYRF	NFRKB	NUDT1	POLA2	POLE	POLRMT	PRIM1	RFC2	RFC5	RNASEH2A	RNF126	RRM1	STMN1	TIMELESS	TK1	TTLL4	UBE2C
[truncated: 1 more columns]
