# Supplementary material for: An estrogen response-related signature predicts response to immunotherapy in melanoma
Source: Front Immunol. 2023 May 12;14:1109300. doi: 10.3389/fimmu.2023.1109300 (PMC10213284; doi:10.3389/fimmu.2023.1109300)
Supplement: Supplementary Figure 1 — Schematic showing the construction and evaluation of the 11-gene estrogen response related ICB response prediction signature. [file DataSheet_1.zip › Supplementary materials/Supplementary table 7-TCGA_SKCM_xCell and MCPcounter_singnature_corr.xlsx]

## Sheet: XCell
	Rho	p-value	BH adjusted p-value
aDC	0.106426	0.0211557	0.0590596
Adipocytes	-0.00869437	0.851041	0.93475
Astrocytes	-0.0113362	0.806569	0.93475
B-cells	0.249159	4.55275e-08	5.0839e-07
Basophils	0.019798	0.668905	0.800298
CD4+ memory T-cells	0.249198	4.53014e-08	5.0839e-07
CD4+ naive T-cells	0.0941762	0.0414891	0.102954
CD4+ T-cells	0.0615615	0.18322	0.340993
CD4+ Tcm	-0.0333191	0.471619	0.693472
CD4+ Tem	-0.0279873	0.545441	0.730891
CD8+ naive T-cells	0.0457719	0.322601	0.529213
CD8+ T-cells	0.111008	0.0161702	0.0485963
CD8+ Tcm	0.150339	0.00109193	0.00457248
CD8+ Tem	0.110484	0.0166823	0.0485963
cDC	0.0456543	0.323847	0.529213
Chondrocytes	-0.030701	0.507166	0.693472
Class-switched memory B-cells	0.214628	2.72615e-06	2.60931e-05
CLP	0.128975	0.005152	0.0183409
CMP	-0.0727471	0.115644	0.221376
DC	-0.00154971	0.973298	0.988045
Endothelial cells	-0.000630819	0.989129	0.989129
Eosinophils	0.00686332	0.882153	0.938163
Epithelial cells	-0.62856	6.20148e-53	4.15499e-51
Erythrocytes	0.0327339	0.479444	0.693472
Fibroblasts	0.00501368	0.913766	0.941882
GMP	0.0321811	0.486901	0.693472
Hepatocytes	0.0511296	0.269138	0.462365
HSC	-0.0104169	0.821982	0.93475
iDC	-0.0514585	0.266065	0.462365
Keratinocytes	-0.505265	9.32167e-32	3.12276e-30
ly Endothelial cells	-0.00504257	0.913271	0.941882
Macrophages	0.187004	4.60066e-05	0.000342493
Macrophages M1	0.150611	0.00106918	0.00457248
Macrophages M2	0.0989002	0.0322451	0.0830931
Mast cells	0.0093736	0.839556	0.93475
Megakaryocytes	0.0200693	0.664643	0.800298
Melanocytes	-0.128835	0.00520114	0.0183409
Memory B-cells	0.121708	0.00832657	0.027894
MEP	-0.103964	0.0243493	0.0652561
Mesangial cells	-0.0260728	0.573277	0.753129
Monocytes	0.0917631	0.0470169	0.105004
MPP	0.082038	0.0759142	0.155786
MSC	-0.0932723	0.0434917	0.10407
mv Endothelial cells	0.00754302	0.870581	0.938163
Myocytes	0.0310469	0.502391	0.693472
naive B-cells	0.141936	0.00206145	0.00812455
Neurons	0.0907417	0.0495359	0.107062
Neutrophils	-0.0444517	0.336769	0.537226
NK cells	0.0818114	0.0767305	0.155786
NKT	-0.0571397	0.216776	0.39254
Osteoblast	-0.0408199	0.377765	0.58219
pDC	0.11202	0.0152192	0.0485565
Pericytes	-0.0219252	0.635777	0.800298
Plasma cells	0.304529	1.60456e-11	2.68765e-10
Platelets	0.0762801	0.0989533	0.194996
Preadipocytes	0.160888	0.000469174	0.00241805
pro B-cells	0.0921835	0.0460118	0.105004
Sebocytes	-0.499972	4.96544e-31	1.10895e-29
Skeletal muscle	-0.0404307	0.382334	0.58219
Smooth muscle	0.178492	0.000101726	0.000619604
Tgd cells	-0.0222394	0.630943	0.800298
Th1 cells	0.00966583	0.834625	0.93475
Th2 cells	0.150599	0.00107015	0.00457248
Tregs	0.207742	5.71866e-06	4.78938e-05
ImmuneScore	0.176367	0.000126255	0.000704922
StromaScore	0.0199019	0.667272	0.800298
MicroenvironmentScore	0.181317	8.06002e-05	0.000540021

## Sheet: MCPcounter
	Rho	p-value	BH adjusted p-value
T cells	0.0673042	0.145534	0.181917
CD8 T cells	0.113529	0.0138923	0.0231538
Cytotoxic lymphocytes	0.101472	0.0280338	0.0400483
B lineage	0.175203	0.000140074	0.000700371
NK cells	0.119857	0.00940808	0.0188162
Monocytic lineage	0.147223	0.00140175	0.00467251
Myeloid dendritic cells	0.0389998	0.39928	0.443644
Neutrophils	-0.225097	9.02228e-07	9.02228e-06
Endothelial cells	-0.0326838	0.479977	0.479977
Fibroblasts	-0.141002	0.00222641	0.00556603
