# Supplementary material for: An estrogen response-related signature predicts response to immunotherapy in melanoma
Source: Front Immunol. 2023 May 12;14:1109300. doi: 10.3389/fimmu.2023.1109300 (PMC10213284; doi:10.3389/fimmu.2023.1109300)
Supplement: Supplementary Figure 1 — Schematic showing the construction and evaluation of the 11-gene estrogen response related ICB response prediction signature. [file DataSheet_1.zip › Supplementary materials/Supplementary table 1.xlsx]

## Sheet: Riaz et al-GSE91061
	11-gene signature Pred_score	high/low subgroup (median as cutoff)	Subtype	Response	PFS_status	PFS(days)	OS_status	OS(days)
Pt101	0.418294	High	TripleWt	PRCR	0	612	1	834
Pt103	5.73009e-08	Low	TripleWt	PD	0	50	1	484
Pt106	0.158636	High	BRAF	PD	0	56	0	91
Pt10	0.227618	High	NF1	SD	0	119	0	256
Pt11	6.93683e-11	Low	BRAF	PD	0	59	0	837
Pt17	0.00147401	Low	TripleWt	PD	0	48	0	57
Pt18	0.648425	High	BRAF	PRCR	0	519	1	1073
Pt1	0.0668319	Low	NA	PD	0	54	0	160
Pt23	1.73357e-08	Low	BRAF	PD	0	52	0	52
Pt24	0.0840616	Low	TripleWt	PD	0	50	1	149
Pt26	0.666747	High	RAS	SD	0	294	1	952
Pt27	0.222804	High	BRAF	PD	0	50	0	475
Pt28	0.0285606	Low	TripleWt	PD	0	61	0	740
Pt29	0.0151144	Low	RAS	PD	0	50	0	273
Pt2	0.17905	High	NA	SD	1	115	0	275
Pt30	0.889957	High	TripleWt	PRCR	0	603	1	1053
Pt31	0.069219	Low	TripleWt	PD	0	50	1	961
Pt34	0.302638	High	BRAF	PRCR	1	834	1	834
Pt36	0.00934778	Low	TripleWt	SD	1	737	1	1081
Pt37	8.43715e-10	Low	RAS	SD	0	176	0	646
Pt38	0.239246	High	TripleWt	SD	0	167	0	167
Pt39	0.0696054	Low	NA	PD	0	57	0	166
Pt3	0.0150056	Low	RAS	PRCR	0	583	1	1144
Pt44	0.57825	High	BRAF	PRCR	0	560	1	1093
Pt46	0.389132	High	BRAF	PD	0	51	0	227
Pt47	0.100988	High	BRAF	PD	0	57	0	718
Pt48	0.743582	High	TripleWt	PRCR	1	1046	1	1046
Pt49	0.317241	High	RAS	PRCR	1	827	1	827
Pt4	0.0329669	Low	RAS	SD	0	175	0	633
Pt52	0.00374144	Low	TripleWt	PD	0	57	0	476
Pt59	0.57909	High	RAS	SD	0	111	0	708
Pt5	0.000758814	Low	TripleWt	PD	0	56	0	222
Pt62	0.072612	Low	NA	PD	0	56	0	472
Pt65	0.117999	High	TripleWt	SD	1	280	1	692
Pt66	0.0185182	Low	BRAF	PD	0	59	0	542
Pt67	0.0873113	Low	TripleWt	SD	0	281	1	1032
Pt72	0.519164	High	BRAF	PRCR	0	333	0	770
Pt76	8.25647e-06	Low	RAS	PD	0	10	0	10
Pt77	0.186629	High	BRAF	SD	0	163	0	471
Pt78	0.251732	High	NA	PD	0	50	0	78
Pt79	0.365528	High	NF1	SD	0	171	0	218
Pt82	0.000583726	Low	TripleWt	SD	0	220	0	429
Pt84	0.00976508	Low	TripleWt	PD	0	50	0	151
Pt85	0.353274	High	RAS	PD	0	49	1	904
Pt89	4.6393e-11	Low	TripleWt	SD	0	219	0	844
Pt8	0.0963053	Low	TripleWt	PD	0	52	0	259
Pt90	2.47684e-13	Low	TripleWt	PD	0	44	0	174
Pt92	0.269036	High	RAS	SD	0	190	0	333
Pt94	0.434044	High	BRAF	PRCR	1	729	1	981
Pt98	0.000745073	Low	TripleWt	SD	0	408	0	747
Pt9	0.15836	High	BRAF	PD	0	66	0	92

## Sheet: Van Allen et al
	11-gene signature Pred_score	OS_STATUS	OS_MONTHS	SEX	AGE	DURABLE_CLINICAL_BENEFIT	M_STAGE	DFS_STATUS	DFS_MONTHS	MUTATION_LOAD	TMB_NONSYNONYMOUS
Pat02	0.00749942	0:LIVING	54.4	Female	42	SD	M1c	1:Recurred/Progressed	17.9333	233	7.56667
Pat03	2.22e-16	1:DECEASED	3.33333	Female	61	PD	M1c	1:Recurred/Progressed	2.53333	372	12.3
Pat04	0.026971	0:LIVING	32.9	Male	71	PR	M1b	0:DiseaseFree	21.5333	336	10.9333
Pat06	0.0196152	1:DECEASED	5.36667	Male	33	PD	M1c	1:Recurred/Progressed	2.56667	174	5.7
Pat08	0.00592224	1:DECEASED	4.66667	Male	73	PD	M1c	1:Recurred/Progressed	2.43333	265	8.5
Pat118	0.0112352	1:DECEASED	10.4333	Female	43	PD	M1c	1:Recurred/Progressed	4	113	3.66667
Pat119	0.100526	0:LIVING	26.9333	Male	61	PD	M0	1:Recurred/Progressed	3.6	301	9.6
Pat123	0.0615792	1:DECEASED	28.4333	Female	50	SD	M1c	1:Recurred/Progressed	18.1333	482	15.7
Pat126	0.112066	0:LIVING	21.3667	Male	77	PR	M1b	1:Recurred/Progressed	6.23333	397	12.8667
Pat14	0.0558197	1:DECEASED	5.43333	Female	48	PD	M1c	1:Recurred/Progressed	2.8	46	1.43333
Pat15	0.0486213	1:DECEASED	1.66667	Male	32	PD	M1c	1:Recurred/Progressed	1.03333	242	7.96667
Pat16	0.1145	1:DECEASED	27.0333	Female	68	PD	M1b	1:Recurred/Progressed	2.8	1911	61.6
Pat19	0.122471	1:DECEASED	5.83333	Male	59	PD	M1c	1:Recurred/Progressed	0.7	470	15.2333
Pat25	0.0374847	1:DECEASED	10.8333	Male	69	PD	M1c	1:Recurred/Progressed	2.23333	51	1.63333
Pat27	0.101877	0:LIVING	45.9667	Male	61	PD	M1c	1:Recurred/Progressed	4.63333	33	1
Pat28	0.240517	1:DECEASED	39.4667	Male	77	PD	M1c	1:Recurred/Progressed	2.56667	750	24.6667
Pat33	0.00071465	1:DECEASED	7.03333	Male	65	PD	M1c	1:Recurred/Progressed	7.03333	15	0.433333
Pat36	0.0407025	1:DECEASED	1.8	Female	52	PD	M1c	1:Recurred/Progressed	1.36667	12	0.366667
Pat37	0.502836	1:DECEASED	2.33333	Female	47	PD	M1c	1:Recurred/Progressed	0.766667	108	3.4
Pat38	0.10328	0:LIVING	51.3	Male	45	PR	M1c	1:Recurred/Progressed	10.0667	2398	78.4667
Pat39	0.0946337	0:LIVING	49.5667	Male	67	CR	M1b	0:DiseaseFree	49.5667	75	2.43333
Pat40	0.00947574	1:DECEASED	1.13333	Male	74	PD	M1c	1:Recurred/Progressed	1.13333	108	3.5
Pat41	0.134786	1:DECEASED	4.26667	Male	64	PD	M1c	1:Recurred/Progressed	1.8	345	11.3
Pat43	0.197431	1:DECEASED	1.23333	Female	75	PD	M1b	1:Recurred/Progressed	1.23333	168	5.46667
Pat44	0.0430309	1:DECEASED	9.03333	Female	57	PD	M1c	1:Recurred/Progressed	2.06667	32	1.03333
Pat45	0.011908	1:DECEASED	2.96667	Male	68	PD	M1c	1:Recurred/Progressed	2.03333	937	30.2333
Pat46	0.0870963	1:DECEASED	5.33333	Female	36	PD	M1b	1:Recurred/Progressed	1.2	244	7.83333
Pat47	0.11482	0:LIVING	36.8667	Male	78	CR	M1c	0:DiseaseFree	36.8667	137	4.5
Pat49	4.81e-06	0:LIVING	34.4667	Male	36	SD	M1c	1:Recurred/Progressed	5.43333	669	21.8333
Pat50	0.188735	1:DECEASED	2.16667	Male	77	PD	M1c	1:Recurred/Progressed	2.16667	444	14.5
Pat79	0.109607	1:DECEASED	26.7	Male	69	PR	M1b	1:Recurred/Progressed	13.5	321	10.5
Pat80	0.116847	1:DECEASED	24.1333	Male	48	SD	M1c	1:Recurred/Progressed	6.06667	193	6.3
Pat81	0.107931	1:DECEASED	20.9333	Female	54	PD	M1a	1:Recurred/Progressed	2.53333	111	3.66667
Pat83	0.00308691	0:LIVING	34.2333	Male	22	PD	M1c	1:Recurred/Progressed	3.56667	37	1.23333
Pat85	0.00612189	1:DECEASED	15.2667	Male	83	PD	M1c	1:Recurred/Progressed	2.76667	408	13.4333
Pat86	0.113956	1:DECEASED	9.76667	Male	55	SD	M1a	1:Recurred/Progressed	5.1	62	2
Pat88	0.057584	0:LIVING	32.9667	Female	60	SD	M1c	0:DiseaseFree	22.1667	1597	51.9333
Pat90	0.348615	0:LIVING	33.5	Male	59	PR	M1c	0:DiseaseFree	22.3	207	6.73333
Pat98	0.0410238	1:DECEASED	4.66667	Female	57	PD	M1c	1:Recurred/Progressed	2.56667	33	1.1

## Sheet: Hugo et al
	11-gene signature Pred_score	irRECIST	Gender	Age	Disease_Status	Overall_Survival	OS_status	Previous_MAPKi	BRAF	NRAS
Pt1	0.139288	Progressive_Disease	F	66	M1b	607	1	N	-	Q61L
Pt2	0.0178444	Partial_Response	M	55	M1c	927	0	N	-	-
Pt4	0.156813	Partial_Response	M	62	M1c	948	0	Y	L331F	-
Pt5	0.382344	Partial_Response	M	61	M1c	439	0	N	V600E	-
Pt6	0.146278	Partial_Response	M	51	M1c	882	0	Y	V600E	-
Pt7	0.126578	Progressive_Disease	F	55	M1c	662	1	N		-
Pt8	0.0425627	Complete_Response	M	69	M1a	NA	0	N	V600R	-
Pt9	0.0534426	Complete_Response	M	68	M0	1054	0	N	V600K	-
Pt10	0.00742555	Progressive_Disease	M	60	M1a	387	0	Y		-
Pt12	0.0346587	Progressive_Disease	M	59	M1c	327	1	N	V600E	-
Pt13	0.100213	Complete_Response	F	53	M1c	917	0	N		-
Pt14	0.00104779	Progressive_Disease	F	27	M1c	54	0	N	V600E	-
Pt15	0.193869	Partial_Response	M	70	M1b	980	1	Y	-	G13D
Pt16	1.97e-05	Progressive_Disease	M	19	M1b	186	1	Y	V600E	-
Pt19	0.21763	Partial_Response	M	45	M1c	1060	0	N	-	Q61K
Pt20	0.126382	Progressive_Disease	F	63	M1c	337	1	N	-	Q61R
Pt22	0.0913608	Progressive_Disease	M	55	M1c	182	1	N	V600E	-
Pt23	0.152543	Progressive_Disease	M	63	M1c	103	1	Y	V600K	-
Pt25	0.0221735	Progressive_Disease	M	74	M1c	262	1	Y	-	-
Pt27	0.0438699	Complete_Response	M	83	M1c	548	0	N	-	T50I
Pt28	2.22e-16	Partial_Response	M	82	M1c	439	1	N	-	-
Pt29	0.0154331	Progressive_Disease	M	84	M1c	269	1	Y	-	-
Pt31	0.00826262	Progressive_Disease	M	47	M1c	704	0	N	V600E	-
Pt32	1.59e-05	Progressive_Disease	M	47	M1c	171	1	Y	V600E	-
Pt35	0.0622475	Partial_Response	F	65	M1c	427	0	Y	V600E	-
Pt37	0.00280721	Partial_Response	F	70	M1c	364	0	Y	K483T, D594N	-
Pt38	0.0106506	Partial_Response	F	57	M1c	448	0	Y	-	-

## Sheet: Lauss et al
	11-gene signature Pred_score	PFS.time	PFS.event	OS.time	OS.event	Recist
MM909_01_1	1.23945e-09	48.1	1	92.9	0	CR
MM909_02_1	0.981686	2	1	6.9	1	PD
MM909_03_1	0.00368783	3.8	1	11.4	1	SD
MM909_06_1	0.879105	2.3	1	4.6	1	PD
MM909_11_1	0.0140279	13.1	1	71.5	0	CR
MM909_14_1	0.000518505	2.5	1	3.2	1	PD
MM909_15_2	4.55144e-05	67.13	0	67.1	0	CR
MM909_16_1	0.581708	3.9	1	65.3	0	SD
MM909_17_1	0.154318	64.87	0	64.9	0	PR
MM909_22_2	3.69367e-05	32.1	0	32.1	1	PR
MM909_25_1	0.670804	3.77	1	5.5	1	SD
MM909_26_1	0.173852	52.7	0	52.7	0	CR
MM909_27_1	0.0974564	2	1	3.5	1	PD
MM909_29_1	0.35983	3.77	1	5.4	1	SD
MM909_31_1	0.970879	11.3	1	20.1	1	PR
MM909_34_2	0.00443593	2.83	1	5	1	SD
MM909_35_2	0.463738	3.13	1	23.7	1	SD
MM909_36_1	3.89527e-08	8.23	1	24.6	1	PR
MM909_37_1	4.098e-09	3.03	1	12.1	1	SD
MM909_40_1	0.73699	3.73	1	14	1	SD
MM909_42_1	0.0468197	42.3	0	42.3	0	CR
MM909_43_1	0.0743261	1.93	1	22.8	1	PD
MM909_45_1	1.85753e-05	11.3	1	37.2	0	PR
MM909_46_1	0.545372	5.83	1	24.8	1	SD
MM909_47_1	0.00284428	3.27	1	18.9	1	SD

## Sheet: TCGA SKCM
	11-gene signature Pred_score	high/low subgroup (median as cutoff)	immune_group	PFI	PFI.time	OS	OS.time
TCGA-ER-A19N	0.000210994	Low	F	1	0	1	1341
TCGA-FS-A1ZW	0.000318678	Low	IE	0	1505	0	1505
TCGA-FS-A1ZD	0.257485	High	D	1	1497	1	1628
TCGA-EB-A97M	0.502177	High	IE	0	414	0	414
TCGA-D3-A8GB	0.13423	Low	IE/F	1	347	1	938
TCGA-DA-A1I0	0.434115	High	IE/F	1	599	1	620
TCGA-BF-AAP2	5.38417e-07	Low	IE	0	405	0	405
TCGA-ER-A19W	0.683002	High	IE	1	4126	1	4507
TCGA-W3-A825	0.241647	High	F	1	1917	1	1917
TCGA-ER-A19J	8.68748e-05	Low	F	1	98	1	196
TCGA-DA-A95Y	0.619642	High	D	1	338	1	430
TCGA-DA-A95X	0.802895	High	F	0	2249	0	2249
TCGA-D3-A2JA	0.142471	Low	F	1	40	0	3514
TCGA-BF-A3DN	0.00121665	Low	F	0	717	0	717
TCGA-XV-A9W2	2.14946e-10	Low	D	0	417	0	417
TCGA-EE-A3AE	0.15094	Low	IE	0	1658	0	1658
TCGA-EE-A2GU	0.53674	High	IE	0	2884	0	2884
TCGA-DA-A1I5	0.060528	Low	F	0	4107	0	4107
TCGA-EB-A3XD	3.54911e-08	Low	IE/F	0	1160	0	1160
TCGA-BF-AAP8	0.110604	Low	IE	0	447	0	447
TCGA-EB-A41B	0.0657252	Low	IE	0	291	0	291
TCGA-EE-A3JE	0.519286	High	IE/F	1	194	0	1562
TCGA-WE-A8ZX	0.760641	High	IE	1	326	0	1089
TCGA-FS-A4F8	0.000551804	Low	IE/F	1	5318	1	5318
TCGA-D9-A6EG	0.0269296	Low	D	1	398	1	698
TCGA-ER-A197	0.000648539	Low	F	1	110	1	424
TCGA-BF-A1Q0	0.000112259	Low	D	0	831	0	831
TCGA-EE-A2GO	0.0409545	Low	F	1	2216	0	3857
TCGA-D3-A1Q6	0.65673	High	D	1	48	1	2184
TCGA-EE-A29E	0.562333	High	D	0	1940	0	1940
TCGA-D3-A51E	4.20115e-07	Low	IE	0	5318	0	5318
TCGA-GN-A267	0.0145145	Low	IE	1	456	1	1960
TCGA-D3-A8GD	0.410072	High	IE	1	147	0	718
TCGA-EE-A29P	0.385407	High	IE	1	1668	0	1716
TCGA-D3-A3CC	4.08839e-06	Low	D	1	96	0	2644
TCGA-FR-A726	2.09308e-06	Low	D	1	273	1	305
TCGA-GN-A4U4	0.042167	Low	D	1	217	0	1197
TCGA-D3-A3BZ	0.00640776	Low	F	1	2340	0	3976
TCGA-EE-A2GI	0.287323	High	IE	0	1482	0	1482
TCGA-XV-AAZW	2.04024e-09	Low	D	1	393	1	393
TCGA-FS-A4F0	0.342499	High	D	1	872	0	2367
TCGA-GN-A4U8	0.32452	High	IE	0	1487	0	1487
TCGA-FR-A7UA	0.138005	Low	IE	0	1164	0	1164
TCGA-HR-A2OG	0.103207	Low	F	0	7	0	7
TCGA-FS-A1YY	0.267644	High	F	1	6777	1	6953
TCGA-BF-AAP0	0.332799	High	IE	0	454	0	454
TCGA-ER-A2NH	0.00419676	Low	IE/F	0	1264	0	1264
TCGA-D3-A8GK	0.456918	High	D	1	1555	0	5177
TCGA-EE-A2MH	0.0127037	Low	IE	1	440	1	516
TCGA-ER-A3EV	0.0348107	Low	D	1	728	1	1429
TCGA-WE-A8JZ	0.612293	High	D	0	731	0	731
TCGA-ER-A199	0.0637351	Low	IE	1	119	1	279
TCGA-FR-A3YO	0.682244	High	F	0	#N/A	0	#N/A
TCGA-ER-A19G	0.509905	High	IE	0	9188	0	9188
TCGA-W3-AA1Q	0.621389	High	IE	1	1066	1	2101
TCGA-ER-A2NC	0.744118	High	F	1	1157	1	1333
TCGA-FR-A7U8	0.0312684	Low	D	1	567	0	847
TCGA-DA-A1IC	1.80432e-06	Low	D	1	1930	1	2071
TCGA-D3-A51F	0.931152	High	IE/F	0	1695	0	1695
TCGA-EE-A3J5	0.152299	Low	IE	1	467	1	1124
TCGA-D3-A1QB	0.0312345	Low	IE	1	0	0	2912
TCGA-GF-A4EO	0.624442	High	IE	0	591	0	591
TCGA-EE-A3JA	0.622203	High	IE	1	539	1	1618
TCGA-EB-A5SH	2.22045e-16	Low	D	1	1065	0	1643
TCGA-DA-A1I4	0.48847	High	F	1	889	1	1093
TCGA-BF-A5EP	0.285433	High	D	0	335	0	335
TCGA-D9-A4Z6	0.0275789	Low	D	1	213	1	561
TCGA-EE-A2MQ	0.737088	High	D	1	986	1	1315
TCGA-D3-A5GU	0.297502	High	IE	1	3074	0	3808
TCGA-ER-A3PL	0.770064	High	F	1	945	0	1010
TCGA-EE-A2MJ	0.0351396	Low	IE	1	396	1	2927
TCGA-ER-A195	0.0147454	Low	F	1	1078	1	1078
TCGA-EE-A2A6	0.370397	High	IE	1	1505	0	2620
TCGA-3N-A9WC	0.344663	High	IE	1	1705	0	2022
TCGA-ER-A19M	0.607863	High	IE	1	1152	1	1857
TCGA-EE-A2MC	5.22057e-07	Low	F	1	896	1	1871
TCGA-WE-A8K6	0.681248	High	F	1	256	0	546
TCGA-D3-A51H	0.366144	High	NA	1	838	0	1714
TCGA-FS-A1ZZ	0.00068823	Low	D	1	822	1	822
TCGA-ER-A19K	1.25083e-06	Low	D	1	211	1	469
TCGA-D3-A2JN	0.281236	High	IE/F	0	2022	1	2022
TCGA-W3-AA1W	0.541086	High	IE	1	335	0	6666
TCGA-FS-A1ZR	8.96212e-07	Low	D	1	152	1	347
TCGA-GN-A4U3	0.859912	High	D	1	2274	0	3708
TCGA-EB-A42Y	0.000671747	Low	D	1	721	1	721
TCGA-D3-A1Q9	0.0459252	Low	D	1	44	1	961
TCGA-FS-A1Z0	0.66985	High	IE	1	5503	1	6164
TCGA-RP-A694	0.289134	High	D	0	21	0	21
TCGA-FW-A3TV	0.225822	High	IE/F	1	139	0	411
TCGA-GN-A265	0.544982	High	F	1	99	0	2948
TCGA-EE-A2MN	0.0358716	Low	IE	1	969	1	1446
TCGA-D3-A3C1	0.207854	High	F	0	#N/A	0	#N/A
TCGA-EE-A2MP	0.0187075	Low	IE	1	365	0	7563
TCGA-EB-A1NK	4.40797e-10	Low	F	0	1039	0	1039
TCGA-BF-A5EQ	0.000438716	Low	IE/F	0	323	0	323
TCGA-EE-A17Y	0.00541549	Low	D	1	317	1	828
TCGA-EE-A185	0.00116757	Low	D	1	85	1	151
TCGA-DA-A1I1	0.365255	High	IE/F	1	5591	0	6768
TCGA-FS-A1ZJ	0.00236344	Low	D	1	1225	1	1441
TCGA-EE-A3AD	0.00133944	Low	D	1	554	1	875
TCGA-D3-A8GP	0.487063	High	D	1	535	0	4646
TCGA-EB-A5UM	6.89263e-07	Low	IE	0	779	0	779
TCGA-YD-A9TA	0.222312	High	F	0	1496	0	1496
TCGA-DA-A1HY	0.722928	High	F	0	4407	0	4407
TCGA-D3-A8GL	0.679387	High	D	1	1333	1	2711
TCGA-ER-A19O	0.0606617	Low	IE/F	1	308	1	#N/A
TCGA-EB-A4P0	0.454243	High	IE/F	0	326	1	326
TCGA-DA-A1I8	0.707762	High	F	1	961	1	1640
TCGA-D9-A6EA	0.170542	Low	D	0	766	0	766
TCGA-D3-A8GS	0.459756	High	IE	1	2641	1	3564
TCGA-D3-A2JG	0.360835	High	F	1	3279	1	3453
TCGA-GN-A4U7	0.0258037	Low	D	1	183	1	317
TCGA-ER-A3ES	0.439313	High	D	1	7514	1	7514
TCGA-EE-A29G	1.3482e-08	Low	F	1	726	1	2192
TCGA-DA-A3F8	0.10814	Low	IE	0	1319	0	1319
TCGA-D3-A3C6	0.702713	High	D	1	1441	1	1766
TCGA-EB-A5UL	0.026404	Low	IE	0	891	0	891
TCGA-YG-AA3P	0.00505488	Low	D	0	439	0	439
TCGA-EE-A3JB	0.308878	High	F	1	1434	0	6138
TCGA-D3-A3C7	0.508206	High	IE/F	0	1429	0	1429
TCGA-ER-A19C	0.000119528	Low	F	1	1487	1	1487
TCGA-EB-A4OZ	2.86396e-11	Low	IE	0	620	0	620
TCGA-DA-A3F2	0.659605	High	IE/F	1	430	1	1032
TCGA-FS-A1ZA	0.00161583	Low	F	1	663	1	843
TCGA-DA-A95Z	0.153189	Low	D	0	396	0	396
TCGA-BF-AAP4	0.034278	Low	IE	0	335	0	335
TCGA-BF-A9VF	3.72718e-09	Low	D	0	440	0	440
TCGA-ER-A19T	0.0773448	Low	NA	1	118	1	270
TCGA-EE-A2MI	0.409176	High	F	1	2673	1	6225
TCGA-GN-A263	0.076257	Low	D	1	39	1	467
TCGA-ER-A193	0.308783	High	IE/F	1	806	1	955
TCGA-EE-A2GJ	0.977953	High	IE	1	733	1	3266
TCGA-EE-A181	0.0238997	Low	IE	1	788	1	1026
TCGA-D3-A51K	0.0535086	Low	IE	0	1002	0	1002
TCGA-D3-A1Q7	0.102804	Low	IE/F	1	921	0	4053
TCGA-D9-A3Z1	0.528856	High	IE	1	335	1	468
TCGA-FW-A5DX	0.230761	High	D	0	640	0	640
TCGA-EE-A17X	0.587013	High	D	1	531	1	907
TCGA-EB-A24C	7.23768e-08	Low	F	1	465	0	632
TCGA-DA-A1HW	0.726276	High	IE	1	852	0	820
TCGA-EE-A184	0.0338391	Low	IE	1	1309	1	2073
TCGA-D3-A8GQ	0.0364133	Low	D	1	578	1	884
TCGA-FS-A1ZG	0.610388	High	IE	1	140	1	295
TCGA-3N-A9WD	0.931751	High	IE/F	1	306	1	395
TCGA-GF-A769	0.00120574	Low	D	1	1070	1	1070
TCGA-EE-A3AA	0.0013073	Low	IE	0	3781	0	3781
TCGA-EB-A4XL	1.43e-08	Low	IE/F	0	777	0	777
TCGA-D9-A4Z2	0.399206	High	NA	1	80	1	190
TCGA-FS-A1Z4	0.165566	Low	D	1	854	1	854
TCGA-GN-A268	0.0598522	Low	D	1	908	1	1910
TCGA-FW-A5DY	0.317912	High	IE	0	587	0	587
TCGA-EE-A29W	0.498431	High	D	#N/A	#N/A	#N/A	#N/A
TCGA-FS-A1ZF	0.31142	High	D	1	470	1	470
TCGA-FS-A1ZH	0.0162245	Low	IE/F	1	577	1	996
TCGA-XV-AB01	0.230394	High	IE/F	0	403	0	403
TCGA-ER-A42H	0.222034	High	D	1	259	1	426
TCGA-QB-A6FS	0.197621	High	IE	1	63	0	220
TCGA-WE-A8K5	0.332086	High	D	1	1498	1	1860
TCGA-EE-A2GP	0.214961	High	F	1	251	1	423
TCGA-FS-A4F2	0.474485	High	F	1	1525	1	1525
TCGA-EB-A5SE	5.65954e-08	Low	D	1	367	1	401
TCGA-EE-A2GT	1.62428e-05	Low	IE/F	1	281	0	1365
TCGA-EE-A29N	0.118241	Low	D	1	478	1	566
TCGA-W3-AA1V	0.910127	High	F	1	1219	1	1280
TCGA-BF-A3DM	0.143556	Low	D	0	601	0	601
TCGA-BF-AAP6	0.00893992	Low	D	0	325	0	325
TCGA-YD-A9TB	0.325809	High	F	0	#N/A	0	#N/A
TCGA-FS-A1ZN	1.59246e-08	Low	F	1	361	1	730
TCGA-W3-A824	0.333396	High	NA	1	2406	0	6940
TCGA-D3-A2JC	0.0455437	Low	IE	0	2639	0	2639
TCGA-EE-A2M5	0.00171934	Low	D	1	537	1	659
TCGA-D3-A1QA	0.412063	High	NA	1	1393	0	2765
TCGA-D3-A2J6	0.0159155	Low	IE	1	448	1	1321
TCGA-EE-A29T	0.584371	High	IE/F	1	7483	0	11252
TCGA-D3-A8GC	0.686416	High	F	1	1859	1	2421
TCGA-EE-A3JD	0.755217	High	IE	1	364	1	832
TCGA-EE-A3AB	0.377499	High	F	0	3733	0	3733
TCGA-ER-A2NG	0.0014853	Low	IE	1	766	1	1490
TCGA-HR-A5NC	5.01859e-08	Low	F	1	154	0	1000
TCGA-D3-A3MV	0.615262	High	D	1	16	0	1378
TCGA-ER-A19P	0.348358	High	IE	1	4352	1	4930
TCGA-EB-A430	0.343211	High	IE	0	0	0	0
TCGA-D3-A8GJ	0.359799	High	IE	1	1443	0	7342
TCGA-D3-A51G	0.245924	High	D	#N/A	#N/A	#N/A	#N/A
TCGA-EB-A44O	5.07272e-08	Low	D	1	60	0	81
TCGA-EB-A3XB	9.22933e-07	Low	D	0	796	0	796
TCGA-EB-A3Y6	1.09726e-06	Low	D	0	126	0	126
TCGA-D3-A2JL	0.0797017	Low	IE	1	2638	0	5219
TCGA-FR-A728	0.384519	High	IE/F	1	64	0	583
TCGA-EE-A29L	0.0107044	Low	D	1	55	1	79
TCGA-EE-A2GH	0.535265	High	IE/F	0	6699	0	6699
TCGA-FS-A1ZU	0.020603	Low	D	1	679	1	808
TCGA-RP-A695	0.0914685	Low	D	0	#N/A	0	#N/A
TCGA-WE-AAA3	0.00841085	Low	F	0	651	0	651
TCGA-GN-A4U5	1.1123e-09	Low	IE	0	1156	0	1156
TCGA-YG-AA3N	4.74414e-08	Low	IE	0	306	0	306
TCGA-D9-A149	0.36869	High	IE	1	1290	0	1663
TCGA-EE-A2MG	0.0728593	Low	IE/F	1	2585	1	3139
TCGA-EE-A2M6	0.344105	High	D	0	3932	0	3932
TCGA-D3-A3CE	0.531854	High	IE/F	1	0	1	1832
TCGA-EE-A180	0.440985	High	D	1	850	1	2889
TCGA-FW-A3TU	0.776436	High	IE	1	1691	1	1691
TCGA-GF-A6C9	0.503278	High	IE	0	480	0	480
TCGA-D3-A8GM	0.323237	High	IE	0	3259	1	3259
TCGA-EB-A5KH	0.361998	High	D	0	619	1	619
TCGA-HR-A2OH	0.490005	High	IE	1	2004	1	2004
TCGA-WE-A8K1	0.460716	High	IE	0	1492	0	1492
TCGA-FS-A4FB	0.000209302	Low	D	1	813	1	813
TCGA-W3-AA1R	0.930546	High	D	1	1037	1	3379
TCGA-GN-A4U9	0.395082	High	D	1	151	1	673
TCGA-EE-A2MF	0.790256	High	IE	1	8071	1	8174
TCGA-ER-A2NF	0.256855	High	NA	1	230	1	877
TCGA-D3-A3C3	0.312322	High	D	0	#N/A	0	#N/A
TCGA-FR-A729	0.0339697	Low	IE	1	6299	0	6716
TCGA-DA-A1HV	0.000383425	Low	IE	1	866	0	2329
TCGA-BF-A3DJ	1.85866e-07	Low	F	1	217	0	464
TCGA-D3-A5GT	0.104009	Low	D	1	291	0	487
TCGA-D3-A8GV	0.576509	High	D	1	3896	1	5101
TCGA-EE-A29R	0.129937	Low	F	1	426	0	440
TCGA-D3-A51J	0.455154	High	IE	1	2008	0	4414
TCGA-GF-A2C7	1.66503e-07	Low	D	0	21	0	21
TCGA-EE-A2ML	0.0191329	Low	IE	1	4983	1	6590
TCGA-EE-A2GM	0.303236	High	D	1	1218	0	2296
TCGA-D3-A8GR	0.735184	High	D	#N/A	#N/A	#N/A	#N/A
TCGA-FS-A1ZS	0.0178157	Low	F	1	2861	0	4526
TCGA-EE-A183	0.170723	Low	D	#N/A	#N/A	#N/A	#N/A
TCGA-3N-A9WB	3.52685e-07	Low	D	1	426	1	518
TCGA-EE-A29A	0.342596	High	D	1	867	1	1927
TCGA-ER-A194	0.0652957	Low	IE	1	1354	1	1354
TCGA-D3-A1Q3	0.0679473	Low	IE	1	507	1	507
TCGA-FW-A3I3	2.43669e-08	Low	D	0	531	0	531
TCGA-XV-A9VZ	1.16032e-11	Low	D	0	11	0	11
TCGA-EE-A29M	0.127489	Low	IE	0	1729	0	1729
TCGA-EE-A3J8	0.563596	High	D	1	1035	1	1044
TCGA-EB-A5SG	0.000802413	Low	IE	1	1372	0	2076
TCGA-D9-A1JW	0.00269853	Low	IE	1	10	0	111
TCGA-EE-A2GR	0.00650585	Low	D	1	1301	1	1301
TCGA-D3-A2JO	0.142986	Low	IE	1	50	0	2010
TCGA-FR-A7U9	0.151157	Low	F	1	95	0	571
TCGA-ER-A2ND	0.362058	High	IE	1	710	1	710
TCGA-D3-A2JF	0.109355	Low	IE	1	25	0	1888
TCGA-EB-A5UN	0.0653238	Low	F	1	1689	0	1792
TCGA-GN-A264	0.121089	Low	F	1	3221	1	3587
TCGA-FW-A3R5	0.791748	High	D	0	1124	0	1124
TCGA-DA-A1IB	1.422e-05	Low	IE	1	243	0	825
TCGA-YG-AA3O	0.452265	High	D	1	999	1	1154
TCGA-ER-A19H	0.427074	High	D	0	4634	1	4634
TCGA-FR-A8YD	0.299792	High	D	1	1103	1	1103
TCGA-WE-AAA4	0.615819	High	IE/F	1	523	0	760
TCGA-DA-A1I2	0.641557	High	IE/F	1	4679	1	5370
TCGA-DA-A1I7	0.00786062	Low	F	1	755	0	2703
TCGA-OD-A75X	0.0304949	Low	D	1	8987	1	9061
TCGA-EE-A20C	0.516825	High	D	#N/A	#N/A	#N/A	#N/A
TCGA-EE-A182	6.95858e-09	Low	D	1	270	1	447
TCGA-GN-A9SD	0.411149	High	IE/F	1	1137	1	1807
TCGA-D9-A6EC	0.199446	High	IE	0	2359	0	2359
TCGA-FS-A4FC	1.27728e-08	Low	F	1	1655	1	1655
TCGA-GN-A8LN	0.524884	High	F	1	186	0	772
TCGA-WE-AAA0	0.636617	High	IE	1	650	0	1229
TCGA-D3-A3CF	0.418814	High	IE	1	129	1	746
TCGA-FS-A1ZY	0.347922	High	D	1	824	1	824
TCGA-EB-A6QY	6.99743e-09	Low	D	1	36	0	382
TCGA-WE-A8ZN	0.221339	High	IE/F	1	1449	0	1794
TCGA-D3-A2JB	0.287591	High	IE	#N/A	#N/A	#N/A	#N/A
TCGA-W3-AA21	0.706401	High	IE	1	2952	1	3195
TCGA-ER-A196	4.22097e-09	Low	F	0	1785	0	1785
TCGA-EE-A2M8	0.893828	High	IE	1	498	1	601
TCGA-FR-A69P	0.56856	High	D	1	274	0	478
TCGA-RP-A690	0.0507506	Low	IE/F	0	6	0	6
TCGA-D3-A2JP	0.00645933	Low	IE/F	1	227	0	1812
TCGA-FR-A44A	0.34031	High	IE	0	5299	0	5299
TCGA-EE-A20F	0.726994	High	IE	0	2785	0	2785
TCGA-WE-AA9Y	0.0284905	Low	F	0	370	0	370
TCGA-EE-A2GL	0.105068	Low	IE	1	2329	0	2423
TCGA-BF-A1PZ	0.0280777	Low	D	0	853	0	853
TCGA-EE-A29B	0.259765	High	D	1	490	1	2588
TCGA-EB-A82B	0.179812	High	F	0	390	0	390
TCGA-FS-A1ZB	8.43653e-09	Low	F	1	1461	1	1486
TCGA-ER-A2NB	1.14276e-11	Low	F	1	461	1	857
TCGA-D3-A1Q1	0.951569	High	D	1	58	1	504
TCGA-EB-A553	0.00331884	Low	D	0	226	0	226
TCGA-EE-A2GK	0.0223212	Low	IE	1	1498	0	1665
TCGA-EB-A4OY	2.71069e-05	Low	IE	0	977	0	977
TCGA-ER-A198	0.590257	High	D	1	0	1	1544
TCGA-ER-A2NE	0.0591182	Low	D	#N/A	#N/A	#N/A	#N/A
TCGA-DA-A95V	0.956196	High	IE	0	2193	0	2193
TCGA-D3-A51R	0.464004	High	D	1	1016	0	1941
TCGA-EB-A6L9	0.172908	High	IE/F	0	1109	0	1109
TCGA-EB-A550	8.2878e-10	Low	F	0	264	1	264
TCGA-WE-A8ZM	0.0990098	Low	D	1	646	0	3082
TCGA-EB-A3HV	8.95328e-08	Low	F	0	39	0	39
TCGA-EE-A29D	0.0952666	Low	D	0	425	1	425
TCGA-D9-A4Z5	0.0165311	Low	F	0	218	0	218
TCGA-EE-A29C	0.00908132	Low	D	1	204	1	2402
TCGA-QB-AA9O	0.300003	High	IE	1	549	1	549
TCGA-EE-A2MD	0.11775	Low	D	1	1344	1	1438
TCGA-EB-A44Q	0.66784	High	IE	0	422	0	422
TCGA-EB-A431	0.0191692	Low	D	0	568	0	568
TCGA-EB-A3Y7	8.62966e-07	Low	D	0	326	1	326
TCGA-EE-A20B	0.0343031	Low	IE/F	0	4070	0	4070
TCGA-D9-A6E9	0.443822	High	IE	0	301	0	301
TCGA-BF-A5ES	0.489755	High	F	0	490	0	490
TCGA-GN-A8LL	0.299089	High	D	1	650	1	650
TCGA-EB-A57M	1.12125e-08	Low	F	0	472	1	472
TCGA-D3-A51N	0.292168	High	IE/F	1	18	0	688
TCGA-FS-A1ZP	0.503407	High	IE/F	1	2273	1	2273
TCGA-EB-A5SF	4.49486e-09	Low	D	0	369	1	369
TCGA-Z2-AA3S	0.630756	High	IE	1	2727	0	2950
TCGA-FS-A1Z7	0.104465	Low	F	1	136	1	237
TCGA-D3-A8GI	0.596464	High	D	1	50	1	1780
TCGA-EE-A2ME	0.0271637	Low	IE/F	1	2703	1	3141
TCGA-FS-A4FD	0.025728	Low	D	1	2010	1	2454
TCGA-D3-A8GE	0.810025	High	IE/F	1	59	0	804
TCGA-Z2-A8RT	0.797098	High	IE	0	839	0	839
TCGA-BF-AAOX	3.76658e-07	Low	D	0	444	0	444
TCGA-IH-A3EA	0.0094492	Low	F	1	314	0	524
TCGA-ER-A19E	0.0010008	Low	D	1	64	1	396
TCGA-EE-A20I	0.647715	High	D	1	53	1	412
TCGA-EE-A2GS	0.625922	High	D	1	1565	1	2470
TCGA-D3-A2J9	0.000532907	Low	IE/F	1	231	1	723
TCGA-D3-A5GN	0.162278	Low	D	1	1279	0	4129
TCGA-DA-A1IA	0.0733002	Low	D	1	2005	1	2005
TCGA-DA-A95W	0.438111	High	D	0	1136	0	1136
TCGA-EE-A3J4	0.506549	High	IE	1	1429	1	3869
TCGA-D3-A3MU	0.252177	High	F	1	750	0	1209
TCGA-BF-A5EO	3.54246e-10	Low	F	0	703	0	703
TCGA-ER-A42K	0.681668	High	F	1	206	1	394
TCGA-EE-A3AH	0.309115	High	D	1	1981	1	4222
TCGA-EB-A551	0.0449261	Low	IE	0	590	0	590
TCGA-EB-A44P	4.21657e-07	Low	F	0	741	0	741
TCGA-EE-A29S	0.112985	Low	F	1	1418	1	1864
TCGA-D3-A3MO	0.787092	High	D	1	47	1	284
TCGA-D3-A3ML	0.468243	High	D	1	32	1	422
TCGA-BF-A1PV	8.22799e-06	Low	D	0	14	0	14
TCGA-EE-A2GN	0.106181	Low	D	1	2422	1	3106
TCGA-EE-A2A2	0.272154	High	D	0	1814	0	1814
TCGA-D9-A3Z3	0.350673	High	IE	0	678	0	678
TCGA-ER-A19Q	0.00306387	Low	F	1	1259	1	1548
TCGA-D3-A5GR	0.233299	High	F	1	0	0	5424
TCGA-FS-A4F4	0.48099	High	D	1	2028	1	2028
TCGA-EE-A2GD	0.000372128	Low	F	1	3689	1	10346
TCGA-FR-A8YC	0.440365	High	IE/F	1	1059	1	1059
TCGA-EE-A2GC	0.671419	High	IE	0	2051	0	2051
TCGA-BF-A5ER	5.44691e-07	Low	D	0	327	0	327
TCGA-EE-A2A1	0.299728	High	IE/F	1	3488	0	3527
TCGA-EB-A3XE	7.64431e-09	Low	IE/F	0	180	0	180
TCGA-EE-A3JI	6.56913e-05	Low	D	1	725	1	4648
TCGA-ER-A19L	0.080016	Low	F	1	3689	1	4000
TCGA-ER-A19A	2.24976e-07	Low	IE/F	1	1617	0	2365
TCGA-EE-A2M7	0.257083	High	IE/F	1	799	1	877
TCGA-EE-A2A5	0.399927	High	D	1	1028	1	1195
TCGA-DA-A960	0.418415	High	D	0	804	0	804
TCGA-EB-A82C	2.07743e-08	Low	D	0	17	0	17
TCGA-D9-A3Z4	0.530273	High	IE/F	1	192	1	519
TCGA-BF-A3DL	0.0510236	Low	D	0	769	0	769
TCGA-EE-A2A0	0.595741	High	IE/F	1	1247	1	1424
TCGA-EB-A6R0	0.00345853	Low	IE	0	608	1	608
TCGA-EB-A44N	1.11748e-08	Low	D	1	115	1	205
TCGA-XV-AAZY	0.0336526	Low	D	0	405	0	405
TCGA-D3-A8GN	0.613511	High	IE/F	1	787	0	4897
TCGA-D3-A8GO	0.587994	High	IE/F	1	#N/A	1	#N/A
TCGA-ER-A19D	0.00336509	Low	F	1	357	1	383
TCGA-EB-A3XC	9.24277e-09	Low	D	1	74	0	650
TCGA-BF-A1PX	1.82335e-10	Low	IE/F	0	282	1	282
TCGA-DA-A3F3	0.0110859	Low	D	1	319	1	319
TCGA-DA-A3F5	0.337636	High	D	1	6841	1	6873
TCGA-WE-A8ZQ	0.108551	Low	D	1	1757	0	1923
TCGA-WE-A8ZO	0.00405398	Low	IE	1	1371	0	2145
TCGA-EE-A3AG	0.00322839	Low	D	1	229	1	1265
TCGA-GN-A26C	0.199511	High	IE/F	1	593	1	821
TCGA-EE-A29Q	0.824007	High	D	1	1256	1	2030
TCGA-D3-A5GO	0.345781	High	D	1	757	0	4195
TCGA-W3-A828	0.0158494	Low	F	0	3683	1	3683
TCGA-FS-A1ZQ	0.901166	High	D	1	3940	1	4062
TCGA-EE-A2MT	0.00116513	Low	D	0	2166	0	2166
TCGA-EE-A2MU	0.289219	High	IE	0	1620	0	1620
TCGA-FS-A1YX	0.361427	High	F	1	1478	1	1478
TCGA-D3-A51T	0.911789	High	IE	1	210	0	818
TCGA-EE-A3J3	0.342036	High	D	1	4523	1	5237
TCGA-WE-A8ZT	0.538948	High	D	1	69	0	359
TCGA-Z2-AA3V	0.0550584	Low	IE	0	486	0	486
TCGA-RP-A693	0.440734	High	IE/F	0	10	0	10
TCGA-GN-A26D	0.52781	High	D	1	622	1	1460
TCGA-FR-A3YN	0.7524	High	IE	0	2828	0	2828
TCGA-BF-A1PU	4.79439e-06	Low	D	1	484	0	387
TCGA-XV-AAZV	2.80248e-11	Low	IE/F	0	412	0	412
TCGA-GF-A6C8	0.588126	High	D	0	62	0	62
TCGA-RP-A6K9	0.0178157	Low	IE/F	0	#N/A	0	#N/A
TCGA-ER-A19F	0.164313	Low	D	0	802	1	802
TCGA-EB-A85I	0.385321	High	IE	0	362	0	362
TCGA-D3-A1Q4	0.546331	High	F	0	3408	0	3408
TCGA-ER-A19B	0.0407362	Low	D	1	829	1	2993
TCGA-EB-A41A	4.92632e-08	Low	D	0	262	0	262
TCGA-WE-A8K4	0.495829	High	IE	0	614	0	614
TCGA-FS-A1Z3	0.684216	High	D	1	276	1	636
TCGA-EE-A3J7	0.040025	Low	D	1	1270	0	1949
TCGA-BF-AAP7	4.82498e-10	Low	IE/F	0	318	0	318
TCGA-EB-A42Z	0.766658	High	D	0	441	0	441
TCGA-FS-A1ZC	0.388014	High	D	1	10334	1	10870
TCGA-D9-A4Z3	0.758446	High	F	1	100	0	505
TCGA-D3-A5GL	0.283692	High	D	1	1092	0	3826
TCGA-D9-A1X3	1.331e-06	Low	D	0	551	0	551
TCGA-WE-A8ZY	0.651496	High	D	1	1389	1	1506
TCGA-EE-A2MM	0.17998	High	D	1	1357	1	5107
TCGA-YD-A89C	0.691351	High	D	0	210	0	210
TCGA-EE-A2GB	0.724484	High	D	0	1803	0	1803
TCGA-EB-A85J	0.185355	High	IE	1	138	0	360
TCGA-D3-A2J7	0.233761	High	IE/F	1	13	1	3136
TCGA-FS-A1ZE	0.00100495	Low	D	1	761	1	1413
TCGA-EB-A6QZ	1.42277e-05	Low	D	1	129	1	352
TCGA-GN-A26A	0.365916	High	F	1	750	1	988
TCGA-EE-A2MS	0.0733925	Low	D	1	1883	0	4942
TCGA-WE-A8ZR	0.0746491	Low	D	1	126	1	274
TCGA-GN-A262	0.353053	High	D	1	2908	0	4255
TCGA-EE-A2MK	0.785209	High	IE	0	5487	0	5487
TCGA-FS-A4F9	0.276197	High	D	1	376	0	1035
TCGA-EB-A4IS	0.00140702	Low	IE	0	774	0	774
TCGA-XV-A9W5	7.1768e-10	Low	D	0	392	0	392
TCGA-LH-A9QB	0.296998	High	F	0	11217	0	11217
TCGA-EB-A3XF	3.95637e-11	Low	F	0	278	0	278
TCGA-GF-A3OT	0.350493	High	F	1	248	0	301
TCGA-D3-A2JD	0.161669	Low	D	1	85	1	361
TCGA-EB-A4IQ	1.72961e-09	Low	D	1	337	1	636
TCGA-D3-A2JE	0.230774	High	D	1	149	1	841
TCGA-EE-A2MR	0.323691	High	IE	1	3136	0	4088
TCGA-BF-AAOU	8.42855e-06	Low	F	0	476	0	476
TCGA-FR-A2OS	0.414538	High	F	1	283	1	368
TCGA-FS-A1ZM	0.000874071	Low	IE/F	0	3080	0	3080
TCGA-EE-A3AF	0.311578	High	IE	1	201	1	420
TCGA-D3-A2JH	0.683692	High	IE	1	569	0	1280
TCGA-FR-A3R1	0.73549	High	IE	1	678	0	685
TCGA-EB-A51B	6.98834e-08	Low	IE	0	931	0	931
TCGA-EE-A29X	0.857101	High	IE	1	391	1	545
TCGA-D3-A3MR	0.358146	High	IE	1	3108	0	3151
TCGA-FS-A1ZT	0.142966	Low	IE	0	1617	0	1617
TCGA-W3-AA1O	0.226076	High	D	1	122	1	122
TCGA-ER-A42L	0.999986	High	IE/F	1	3812	0	4533
TCGA-FS-A1ZK	0.0268537	Low	D	1	367	1	728
TCGA-D3-A2J8	0.377704	High	IE/F	1	1737	1	1992
TCGA-EE-A29V	1.48523e-07	Low	D	1	96	1	787
TCGA-BF-AAP1	0.00249107	Low	D	0	409	0	409
TCGA-D3-A3C8	0.000251672	Low	IE	1	55	0	1409
TCGA-EE-A29H	0.00757116	Low	D	1	1231	0	1966
TCGA-EB-A24D	4.79353e-07	Low	D	1	500	0	645
TCGA-D3-A1Q8	0.481551	High	F	1	147	1	854
TCGA-D3-A1Q5	0.0592545	Low	D	1	2452	1	3424
TCGA-EB-A5VU	5.2715e-08	Low	D	1	217	1	321
TCGA-EB-A5FP	1.66258e-08	Low	D	1	24	1	454
TCGA-D3-A2JK	0.000242379	Low	D	1	261	1	368
TCGA-EB-A299	2.51322e-09	Low	F	0	378	0	378
TCGA-EE-A17Z	0.000378878	Low	D	1	138	1	263
TCGA-GN-A8LK	0.497225	High	D	1	436	1	1524
TCGA-EE-A20H	0.00095059	Low	D	1	4667	1	5118
TCGA-ER-A3ET	0.0211082	Low	F	1	2435	1	2829
TCGA-D3-A5GS	0.511105	High	IE/F	1	44	0	553
TCGA-D3-A3CB	0.209929	High	IE/F	0	5065	0	5065
TCGA-FR-A8YE	0.24896	High	IE/F	0	3176	0	3176
TCGA-EE-A3AC	0.0308787	Low	IE	0	1948	0	1948
TCGA-D9-A148	0.307252	High	IE	1	4287	0	4609
TCGA-ER-A1A1	0.161521	Low	IE	1	1971	0	3196
TCGA-ER-A19S	0.591714	High	IE	0	1505	0	1505
TCGA-EE-A2GE	0.00385435	Low	F	1	5276	0	5286
TCGA-GN-A266	0.537228	High	F	1	109	1	308
TCGA-D9-A1JX	0.385246	High	IE	1	195	1	216
TCGA-FS-A1YW	0.00243296	Low	IE/F	1	6598	1	6598
TCGA-EB-A44R	0.558464	High	IE	0	315	1	315
TCGA-FS-A4F5	0.493098	High	F	1	874	1	874
TCGA-EB-A5VV	0.126459	Low	IE/F	0	214	0	214
TCGA-EE-A3JH	0.206042	High	IE/F	1	537	0	4086
