# Supplementary material for: An estrogen response-related signature predicts response to immunotherapy in melanoma
Source: Front Immunol. 2023 May 12;14:1109300. doi: 10.3389/fimmu.2023.1109300 (PMC10213284; doi:10.3389/fimmu.2023.1109300)
Supplement: Supplementary Figure 1 — Schematic showing the construction and evaluation of the 11-gene estrogen response related ICB response prediction signature. [file DataSheet_1.zip › Supplementary materials/Supplementary table 8-A375_significant_drug_with_known MOA.xlsx]

## Sheet: Sheet1
id	pert_id	pert_iname	cell_iname	pert_type	pert_idose	pert_itime	nsample	ss_ngene	cc_q75	tas	qc_pass	is_hiq	is_ncs_sig	is_exemplar_sig	is_null_sig	moa	target_name	raw_cs	fdr_q_nlog10	norm_cs
CPC005_A375_24H:BRD-K51476772-001-01-9:10	BRD-K51476772	ST-638	A375	trt_cp	10 uM	24 h	3	84	0.16	0.117228	1	0	1	1	0	Tyrosine kinase inhibitor	-666	0.4849	2.1347	1.6546
CPC014_A375_6H:L03	BRD-K43880410	pregnenolone	A375	trt_cp	10 uM	6 h	2	78	0.0499	0.0630853	1	0	1	1	0	Glutamate receptor antagonist	PGR|CYP17A1|SULT2B1	0.4601	2.053	1.5698
REP.B013_A375_24H:C07	BRD-K37872686	tirofiban	A375	trt_cp	2.22 uM	24 h	2	123	0.127	0.126382	0	0	1	1	0	Platelet aggregation inhibitor|Structural glycoprotein antagonist	ITGA2B|ITGB3	0.4579	2.0465	1.5623
LJP005_A375_24H:D04	BRD-K49328571	dasatinib	A375	trt_cp	0.37 uM	24 h	2	82	0.5642	0.217497	1	1	1	1	0	KIT inhibitor|Bcr-Abl inhibitor|Ephrin inhibitor|PDGFR inhibitor|Src inhibitor|Tyrosine kinase inhibitor	ABL1|FYN|LCK|SRC|KIT|YES1|EPHA2|LYN|PDGFRB|BCR|BTK|DDR1|DDR2|PDGFRA|ABL2|BLK|FGR|FRK|HCK|SRMS|STAT5B	0.4475	2.0169	1.5269
REP.B024_A375_24H:G12	BRD-K75844781	mCPP	A375	trt_cp	0.01 uM	24 h	2	96	0.1408	0.117562	1	1	1	1	0	Serotonin receptor agonist	HTR2B|HTR2C|HTR1D|HTR2A|HTR1A|HTR1E|HTR6	0.4457	2.0119	1.5207
CPC006_A375_24H:BRD-A93255169-001-13-5:10	BRD-A93255169	thalidomide	A375	trt_cp	10 uM	24 h	5	106	0.27	0.171067	1	1	1	1	0	TNF inhibitor	TNF|CRBN|CYP1A2|CYP2B6|CYP2C19|CYP3A5|FGFR2|NFKB1|ORM1|ORM2|PTGS2	0.4425	2.0033	1.5098
MOAR006_A375_24H:D16	BRD-K77793136	hydroxyfasudil	A375	trt_cp	10 uM	24 h	3	63	0.19	0.110631	1	1	1	1	0	Rho associated kinase inhibitor	ROCK1|ROCK2|PKIA|PRKACA	0.4271	1.7988	1.4572
CPC013_A375_6H:BRD-K71823332-001-01-1:10	BRD-K71823332	epothilone-a	A375	trt_cp	10 uM	6 h	3	172	0.13	0.151205	1	0	1	1	0	Tubulin inhibitor	-666	0.4238	1.7988	1.4461
MOAR019_A375_24H:H03	BRD-K04972057	I-BRD9	A375	trt_cp	3.33 uM	24 h	3	73	0.409	0.174724	1	1	1	1	0	Bromodomain inhibitor	BRD9	0.4177	1.7963	1.4253
CPC018_A375_6H:BRD-K70821460-300-01-6:10	BRD-K70821460	BRD-K70821460	A375	trt_cp	10 uM	6 h	5	97	0.09	0.0944795	0	0	1	1	0	Histamine receptor agonist	-666	0.4168	1.7922	1.4222
REP.A003_A375_24H:D01	BRD-K31627533	rimexolone	A375	trt_cp	10 uM	24 h	3	148	0.287	0.208402	1	1	1	1	0	Glucocorticoid receptor agonist	NR3C1|SERPINA6	0.4167	1.7913	1.4217
REP.B008_A375_24H:K04	BRD-K90239174	AMG-487	A375	trt_cp	0.08 uM	24 h	2	75	0.1025	0.0886591	1	1	1	1	0	CC chemokine receptor antagonist	CXCR3	0.4162	1.7752	1.4202
REP.A025_A375_24H:P12	BRD-K79989959	nesbuvir	A375	trt_cp	0.04 uM	24 h	3	132	0.3216	0.208341	1	1	1	1	0	RNA polymerase inhibitor	-666	0.411	1.6221	1.4023
REP.A015_A375_24H:B23	BRD-K55930204	phenytoin	A375	trt_cp	0.125 uM	24 h	3	80	0.1293	0.102843	1	0	1	1	0	Hydantoin antiepileptic	SCN1A|SCN2A|SCN5A|ABCB1|CYP2B6|CYP2C19|CYP3A4|SCN10A|SCN11A|SCN3A|SCN4A|SCN7A|SCN8A|SCN9A	0.4105	1.6221	1.4008
CPC016_A375_6H:BRD-K94832621-001-01-5:10	BRD-K94832621	Y-134	A375	trt_cp	10 uM	6 h	5	111	0.13	0.121469	1	0	1	1	0	Estrogen receptor antagonist	ESR1|ESR2	0.4104	1.6221	1.4003
REP.A023_A375_24H:C13	BRD-K68392338	ZK-93426	A375	trt_cp	10 uM	24 h	3	157	0.2967	0.218242	1	1	1	1	0	Benzodiazepine receptor antagonist	GABRA1|GABRA2|GABRA3|GABRA5	0.4095	1.6221	1.3973
REP.B023_A375_24H:B18	BRD-K67102207	phenylbutyrate	A375	trt_cp	0.01 uM	24 h	2	155	0.2635	0.204356	1	1	1	1	0	HDAC inhibitor	CYP3A5|HDAC1	0.401	1.6221	1.3681
MOAR001_A375_24H:N01	BRD-A22642447	licarbazepine	A375	trt_cp	10 uM	24 h	2	94	0.2459	0.153735	1	1	1	1	0	Voltage-gated sodium channel blocker	SCN1A|SCN3A|SCN5A	0.4003	1.6221	1.3658
CPC005_A375_24H:BRD-K51223576-001-01-3:10	BRD-K51223576	AG-99	A375	trt_cp	10 uM	24 h	3	181	0.4	0.272082	1	1	1	1	0	Tyrosine kinase inhibitor	-666	0.3996	1.6221	1.3634
CPC007_A375_6H:H13	BRD-A82096673	KU-C103428N	A375	trt_cp	10 uM	6 h	2	54	0.177	0.0988585	1	1	1	1	0	CDC inhibitor|Rho associated kinase inhibitor	NFE2	0.3995	1.6221	1.363
MOAR006_A375_24H:O05	BRD-K53734668	PRT-062607	A375	trt_cp	3.33 uM	24 h	3	270	0.46	0.356362	1	1	1	1	0	Syk inhibitor	SYK|FGR|MAP3K9	0.3994	1.6221	1.3629
REP.A020_A375_24H:A07	BRD-K82522873	N-6022	A375	trt_cp	10 uM	24 h	3	193	0.3026	0.244368	0	0	1	1	0	Alcohol dehydrogenase inhibitor	ADH5	0.3976	1.6221	1.3567
CPC014_A375_6H:O01	BRD-K56957086	dacinostat	A375	trt_cp	10 uM	6 h	2	234	0.641	0.391622	1	1	1	1	0	HDAC inhibitor	HDAC1|HDAC2|HDAC3|HDAC4|HDAC5|HDAC6|HDAC7|HDAC8|HDAC9	0.3976	1.6221	1.3566
REP.B011_A375_24H:A20	BRD-K04112579	nepafenac	A375	trt_cp	0.74 uM	24 h	2	94	0.2532	0.156001	1	1	1	1	0	Cyclooxygenase inhibitor	PTGS2|PTGS1	0.3957	1.6221	1.3502
LJP005_A375_24H:C16	BRD-K56343971	vemurafenib	A375	trt_cp	0.37 uM	24 h	2	81	0.2386	0.140575	1	1	1	1	0	RAF inhibitor	BRAF|CYP2C19|CYP3A4|CYP3A5|RAF1	0.3911	1.5923	1.3346
REP.A009_A375_24H:H01	BRD-K30685142	levothyroxine	A375	trt_cp	10 uM	24 h	3	250	0.3695	0.307332	0	0	1	1	0	Thyroid hormone stimulant	THRA|THRB	0.391	1.5917	1.3342
CPC015_A375_6H:BRD-A30590053-003-01-1:10	BRD-A30590053	MR-16728	A375	trt_cp	10 uM	6 h	3	70	0.09	0.0802603	1	0	1	1	0	Acetylcholine receptor agonist|Acetylcholine release enhancer	-666	0.3904	1.5835	1.3322
CPC018_A375_6H:BRD-K50388907-001-15-5:10	BRD-K50388907	fenofibrate	A375	trt_cp	10 uM	6 h	5	160	0.15	0.156652	0	0	1	1	0	PPAR receptor agonist	PPARA|APOA1|CYP2C19|CYP2C8|MMP25	0.3886	1.5165	1.3259
CPC018_A375_6H:BRD-K14965640-001-03-3:10	BRD-K14965640	BRD-K14965640	A375	trt_cp	10 uM	6 h	5	137	0.06	0.0916783	0	0	1	1	0	Cyclooxygenase inhibitor	PTGS2|PTGS1|ASIC1|BCL2|CFTR|FABP2|PLAT|PPARG|SLC5A8|THBD	0.3878	1.5165	1.3233
REP.B002_A375_24H:L21	BRD-K17743125	belinostat	A375	trt_cp	0.25 uM	24 h	3	247	0.5053	0.357235	1	1	1	1	0	HDAC inhibitor	HDAC1|HDAC2|HDAC3|HDAC4|HDAC5|HDAC6|HDAC7|HDAC8|HDAC9|HDAC10|HDAC11	0.387	1.5165	1.3205
CPC004_A375_6H:BRD-A41304429-001-04-9:10	BRD-A41304429	practolol	A375	trt_cp	10 uM	6 h	3	37	0.11	0.0645101	1	0	1	1	0	Adrenergic receptor antagonist	ADRB1	0.3862	1.5156	1.3176
REP.A005_A375_24H:L13	BRD-K10845183	tiludronate	A375	trt_cp	10 uM	24 h	3	60	0.1166	0.0845776	1	1	1	1	0	Bone resorption inhibitor|Osteoclast inhibitor	ATP6V1A|MMP2|PTPN1	0.3845	1.4058	1.312
REP.B006_A375_24H:L09	BRD-A22305049	benfluorex	A375	trt_cp	0.25 uM	24 h	2	66	0.1948	0.114656	0	0	1	1	0	Gluconeogenesis inhibitor	HMGCR	0.3841	1.3971	1.3106
REP.A025_A375_24H:G01	BRD-K91822704	torcitabine	A375	trt_cp	10 uM	24 h	3	100	0.2008	0.143289	1	1	1	1	0	DNA inhibitor	DCK|TK2	0.3837	1.3721	1.3093
REP.A010_A375_24H:L07	BRD-K14653796	tasquinimod	A375	trt_cp	10 uM	24 h	3	110	0.2219	0.157981	0	0	1	1	0	Angiogenesis inhibitor|S100A9 inhibitor	HDAC4|S100A9	0.3788	1.3249	1.2925
CPC016_A375_6H:BRD-K61177364-003-01-1:10	BRD-K61177364	NBI-27914	A375	trt_cp	10 uM	6 h	5	461	0.1	0.217111	1	0	1	1	0	CRF receptor antagonist	CRHR1	0.3774	1.3151	1.2878
CPC015_A375_6H:BRD-K26801045-001-01-1:10	BRD-K26801045	pipamperone	A375	trt_cp	10 uM	6 h	2	193	0.33	0.255191	1	0	1	1	0	Dopamine receptor antagonist	DRD2|HTR2A|HRH1|HTR1A|HTR1B|HTR1D	-0.3587	1.3021	-1.2044
CPC007_A375_24H:BRD-K43149758-001-13-6:10	BRD-K43149758	myricetin	A375	trt_cp	10 uM	24 h	3	101	0.16	0.128544	1	1	1	1	0	Androgen receptor agonist|Cytochrome P450 inhibitor	PIK3CG|AR|CYP3A4	-0.3589	1.3046	-1.205
REP.B011_A375_24H:P19	BRD-A33280134	etoposide	A375	trt_cp	2.22 uM	24 h	2	574	0.7378	0.658045	1	1	1	1	0	Topoisomerase inhibitor	TOP2A|TOP2B|CYP2E1|CYP3A5	-0.3599	1.307	-1.2083
CPC018_A375_6H:BRD-K32412559-001-01-7:10	BRD-K32412559	morphothebaine	A375	trt_cp	10 uM	6 h	5	181	0.29	0.231669	0	0	1	1	0	Adrenergic receptor antagonist	-666	-0.36	1.3118	-1.2088
REP.B008_A375_24H:D08	BRD-K36970462	tonabersat	A375	trt_cp	0.74 uM	24 h	2	133	0.2113	0.169514	1	1	1	1	0	Gap junction modulator|Nitric oxide production inhibitor	-666	-0.3602	1.331	-1.2094
CPC006_A375_24H:BRD-K52836380-001-01-7:22.2	BRD-K52836380	AZD-7545	A375	trt_cp	20 uM	24 h	5	164	0.32	0.231647	1	1	1	1	0	Pyruvate dehydrogenase kinase inhibitor	PDK2|PDK1	-0.3608	1.3891	-1.2114
REP.B003_A375_24H:A21	BRD-K23499943	alvespimycin	A375	trt_cp	0.25 uM	24 h	3	462	0.5841	0.525285	1	1	1	1	0	HSP inhibitor	HSP90AA1	-0.3611	1.417	-1.2125
REP.A002_A375_24H:F13	BRD-K16542329	zaprinast	A375	trt_cp	10 uM	24 h	3	134	0.2186	0.173065	1	1	1	1	0	Phosphodiesterase inhibitor	PDE5A|GPR35|PDE1A|PDE4D|PDE9A	-0.3612	1.4183	-1.2127
CPC010_A375_6H:P19	BRD-K06221026	DUP-697	A375	trt_cp	10 uM	6 h	3	246	0.3341	0.289892	1	0	1	1	0	Cyclooxygenase inhibitor	PTGS2	-0.3618	1.4254	-1.2147
REP.A026_A375_24H:L07	BRD-K91825936	ZK-811752	A375	trt_cp	10 uM	24 h	3	323	0.3654	0.347389	0	0	1	1	0	CC chemokine receptor antagonist	CCR1	-0.3621	1.4294	-1.2157
REP.B021_A375_24H:D01	BRD-K81332461	maxacalcitol	A375	trt_cp	2.22 uM	24 h	2	176	0.3654	0.256431	1	1	1	1	0	Vitamin D receptor agonist	VDR	-0.3626	1.4337	-1.2172
CPC015_A375_6H:BRD-K76534306-001-11-0:10	BRD-K76534306	enrofloxacin	A375	trt_cp	10 uM	6 h	3	234	0.15	0.189445	1	0	1	1	0	Bacterial DNA inhibitor	-666	-0.3631	1.4383	-1.2191
PBIOA016_A375_24H:C14	BRD-K89085489	fenretinide	A375	trt_cp	3.33 uM	24 h	2	79	0.1776	0.119775	1	1	1	1	0	Apoptosis stimulant|Retinoid receptor agonist	RARA|CYP2C8|CYP3A5|RARG	-0.3633	1.4424	-1.2198
CPC010_A375_6H:E20	BRD-A62434282	goserelin	A375	trt_cp	10 uM	6 h	3	53	0.1181	0.0800006	1	0	1	1	0	Luteinizing hormone releasing hormone agonist	GNRHR	-0.3637	1.4598	-1.2209
CPC005_A375_24H:BRD-K42142750-001-04-9:10	BRD-K42142750	retrorsine	A375	trt_cp	10 uM	24 h	3	132	0.13	0.132461	1	0	1	1	0	Cytotoxic agent|DNA inhibitor|Mutagenic	-666	-0.3637	1.461	-1.221
REP.B022_A375_24H:N01	BRD-A69815203	cyclosporin-a	A375	trt_cp	2.22 uM	24 h	2	164	0.3639	0.247026	1	1	1	1	0	Calcineurin inhibitor	PPIA|PPP3CA	-0.3648	1.5015	-1.2246
CPC017_A375_6H:BRD-K48029790-001-01-0:10	BRD-K48029790	OBAA	A375	trt_cp	10 uM	6 h	3	149	0.14	0.146045	0	0	1	1	0	Phospholipase inhibitor	PLA2G1B	-0.3649	1.5015	-1.225
CPC018_A375_6H:BRD-K74913225-001-03-3:10	BRD-K74913225	brinzolamide	A375	trt_cp	10 uM	6 h	5	129	0.2	0.16242	0	0	1	1	0	Carbonic anhydrase inhibitor	CA2|CA7|CA1|CYP2B6|CYP2C8|CA12|CA14|CA4|CA5A	-0.3651	1.5017	-1.2258
CPC015_A375_6H:BRD-K15933101-001-01-6:10	BRD-K15933101	ropinirole	A375	trt_cp	10 uM	6 h	3	206	0.35	0.271518	1	1	1	1	0	Dopamine receptor agonist	DRD2|DRD3|ADRA2A|ADRA2B|ADRA2C|DRD1|DRD4|DRD5|HTR1A|HTR1B|HTR1D|HTR2A|HTR2B|HTR2C	-0.3657	1.5284	-1.2277
REP.A009_A375_24H:I08	BRD-K30020243	aliskiren	A375	trt_cp	3.33 uM	24 h	3	91	0.2878	0.163643	0	0	1	1	0	Antihypertensive|Peptidase inhibitor|Protease inhibitor|Renin inhibitor	REN	-0.3661	1.5563	-1.2292
CPC016_A375_6H:BRD-K82484965-003-02-7:10	BRD-K82484965	carmoxirole	A375	trt_cp	10 uM	6 h	5	176	0.03	0.0734763	1	0	1	1	0	Dopamine receptor agonist	DRD2	-0.3663	1.5652	-1.2297
CPC015_A375_6H:BRD-K42635745-001-02-4:10	BRD-K42635745	suloctidil	A375	trt_cp	10 uM	6 h	3	101	0.26	0.163862	1	0	1	1	0	Adrenergic receptor antagonist	-666	-0.3665	1.5736	-1.2304
CPC006_A375_24H:BRD-K39503511-001-02-1:80	BRD-K39503511	quiflapon	A375	trt_cp	80 uM	24 h	5	528	0.7	0.614747	1	1	1	1	0	Leukotriene inhibitor	ALOX5AP|ALOX5	-0.3671	1.5833	-1.2323
CPC005_A375_6H:BRD-K54095730-001-01-5:10	BRD-K54095730	CMPD-1	A375	trt_cp	10 uM	6 h	3	167	0.38	0.25473	1	1	1	1	0	P38 MAPK inhibitor	GNRHR|MAPK14	-0.3672	1.5846	-1.2328
CPC018_A375_6H:BRD-K17415526-001-02-7:10	BRD-K17415526	BRD-K17415526	A375	trt_cp	10 uM	6 h	5	186	0.11	0.144638	0	0	1	1	0	Protein tyrosine kinase inhibitor	EGFR	-0.368	1.586	-1.2356
LJP006_A375_24H:M12	BRD-K57080016	selumetinib	A375	trt_cp	0.04 uM	24 h	2	46	0.3383	0.126142	1	1	1	1	0	MEK inhibitor	MAP2K1|MAP2K2	-0.3686	1.586	-1.2376
CPC008_A375_6H:N11	BRD-K76907295	VU-0418947-2	A375	trt_cp	10 uM	6 h	3	356	0.6353	0.480889	1	1	1	1	0	HIF modulator	-666	-0.369	1.586	-1.239
REP.A003_A375_24H:L23	BRD-K34870043	adoprazine	A375	trt_cp	0.125 uM	24 h	3	75	0.0997	0.0874397	1	0	1	1	0	Dopamine receptor antagonist|Serotonin receptor agonist	DRD2|HTR1A	-0.3692	1.586	-1.2394
CPC017_A375_6H:BRD-A42553870-001-05-1:10	BRD-A42553870	L-152804	A375	trt_cp	10 uM	6 h	2	53	0.09	0.0698377	0	0	1	1	0	Neuropeptide receptor antagonist	NPY5R	-0.3696	1.586	-1.2407
CPC017_A375_6H:BRD-K60476892-001-02-1:10	BRD-K60476892	YC-1	A375	trt_cp	10 uM	6 h	3	82	0.02	0.0409499	0	0	1	1	0	Guanylyl cyclase activator	HIF1A|GUCY1A2|GUCY1A3|GUCY1B3	-0.3702	1.586	-1.2428
CPC008_A375_24H:BRD-K03816923-001-07-0:10	BRD-K03816923	rottlerin	A375	trt_cp	10 uM	24 h	2	154	0.41	0.254087	0	0	1	1	0	MAP kinase inhibitor|Protein kinase inhibitor	-666	-0.3703	1.586	-1.2432
REP.B016_A375_24H:G10	BRD-K53318339	vinpocetine	A375	trt_cp	0.08 uM	24 h	2	96	0.0972	0.0976786	1	1	1	1	0	Phosphodiesterase inhibitor|Sodium channel blocker	PDE1A|SCN10A|PDE1C	-0.3704	1.586	-1.2436
REP.A015_A375_24H:F13	BRD-K57041787	dabigatran-etexilate	A375	trt_cp	10 uM	24 h	3	137	0.3116	0.208925	1	1	1	1	0	Thrombin inhibitor|Serine protease inhibitor	F2	-0.3705	1.586	-1.2438
CPC015_A375_6H:BRD-K30296925-001-02-1:10	BRD-K30296925	flavokavain-b	A375	trt_cp	10 uM	6 h	3	230	0.43	0.318001	1	1	1	1	0	Carcinogen	IKBKB	-0.3706	1.586	-1.2442
CPC015_A375_6H:BRD-K21565985-001-15-9:10	BRD-K21565985	xylazine	A375	trt_cp	10 uM	6 h	3	64	0.13	0.0922343	1	0	1	1	0	Adrenergic receptor agonist	ADRA2A|ADRA2B|ADRA2C	-0.3725	1.6269	-1.2505
CPC017_A375_6H:BRD-K82688027-001-01-5:10	BRD-K82688027	RG-13022	A375	trt_cp	10 uM	6 h	3	77	0.15	0.108673	0	0	1	1	0	PDGFR inhibitor	-666	-0.3727	1.632	-1.2511
CPC006_A375_24H:BRD-K64642496-001-01-6:40	BRD-K64642496	KO-143	A375	trt_cp	40 uM	24 h	5	343	0.54	0.435186	1	1	1	1	0	Breast cancer resistance protein inhibitor	ABCG2|ABCB1|ABCC1	-0.3727	1.6323	-1.2511
CPC014_A375_6H:F12	BRD-A67748489	K-858	A375	trt_cp	10 uM	6 h	2	79	0.212	0.130862	1	1	1	1	0	Kinesin inhibitor	KIF11	-0.3739	1.7057	-1.2553
CPC018_A375_6H:BRD-K26373640-001-03-6:10	BRD-K26373640	BRD-K26373640	A375	trt_cp	10 uM	6 h	5	233	0.26	0.248883	0	0	1	1	0	IKK inhibitor|Syk inhibitor	-666	-0.3744	1.7566	-1.257
REP.B012_A375_24H:H10	BRD-K01663662	diphenidol	A375	trt_cp	0.08 uM	24 h	2	147	0.0371	0.0746752	0	0	1	1	0	Acetylcholine receptor agonist	CHRM1|CHRM3|CHRM4|CHRM2	-0.3746	1.7641	-1.2577
CPC005_A375_24H:BRD-K64755930-003-02-4:10	BRD-K64755930	etazolate	A375	trt_cp	10 uM	24 h	3	194	0.34	0.259699	1	1	1	1	0	Phosphodiesterase inhibitor	GABRB3|PDE4A	-0.3746	1.7655	-1.2578
CPC017_A375_6H:BRD-A10303790-003-03-7:10	BRD-A10303790	talampicillin	A375	trt_cp	10 uM	6 h	3	112	0.18	0.143574	0	0	1	1	0	Bacterial cell wall synthesis inhibitor	-666	-0.3755	1.7796	-1.2607
REP.B006_A375_24H:C01	BRD-K19412355	SB-242235	A375	trt_cp	2.22 uM	24 h	2	129	0.29	0.19558	0	0	1	1	0	P38 MAPK inhibitor	HSPB1|MAPK14	-0.3762	1.7854	-1.263
MOAR005_A375_24H:J22	BRD-K47557313	LY-2109761	A375	trt_cp	10 uM	24 h	3	152	0.45	0.264459	1	1	1	1	0	TGF-beta receptor inhibitor	TGFBR1|TGFBR2	-0.3764	1.788	-1.2638
CPC016_A375_6H:BRD-A22844106-001-16-1:10	BRD-A22844106	tenoxicam	A375	trt_cp	10 uM	6 h	5	183	0.07	0.114447	1	0	1	1	0	Cyclooxygenase inhibitor	PTGS2|PTGS1	-0.3767	1.7915	-1.2648
REP.A004_A375_24H:K14	BRD-K19939891	TIC-10	A375	trt_cp	3.33 uM	24 h	2	54	0.275	0.123224	1	1	1	1	0	AKT inhibitor|TRAIL modulator	-666	-0.3774	1.7968	-1.2669
MOAR006_A375_24H:F13	BRD-K52219182	ICI-63197	A375	trt_cp	10 uM	24 h	3	72	0.23	0.130125	1	0	1	1	0	Phosphodiesterase inhibitor	-666	-0.3776	1.7997	-1.2679
REP.B002_A375_24H:P04	BRD-K18157228	fdcyd	A375	trt_cp	0.08 uM	24 h	3	437	0.6795	0.551018	1	1	1	1	0	DNA inhibitor	-666	-0.3777	1.7999	-1.268
REP.B021_A375_24H:M13	BRD-A85439007	idoxuridin	A375	trt_cp	2.22 uM	24 h	2	227	0.3715	0.293645	1	1	1	1	0	DNA synthesis inhibitor	-666	-0.3783	1.8061	-1.2702
CPC005_A375_24H:BRD-K69023402-001-02-5:10	BRD-K69023402	thapsigargin	A375	trt_cp	10 uM	24 h	3	619	0.82	0.720415	1	1	1	1	0	ATPase inhibitor	ATP2A1	-0.3787	1.8095	-1.2714
REP.A003_A375_24H:I23	BRD-K34022604	clofarabine	A375	trt_cp	0.125 uM	24 h	3	431	0.5967	0.512799	1	1	1	1	0	Ribonucleoside reductase inhibitor	RRM1|POLA1|RRM2|SLC22A8|POLD1|POLE|RRM2B	-0.3789	1.8111	-1.2721
CPC018_A375_6H:BRD-K87919739-001-03-4:10	BRD-K87919739	BRD-K87919739	A375	trt_cp	10 uM	6 h	5	208	0.26	0.235152	0	0	1	1	0	Receptor tyrosine protein kinase inhibitor	ERBB2	-0.3796	1.8151	-1.2746
REP.B023_A375_24H:M07	BRD-K71822263	D-serine	A375	trt_cp	2.22 uM	24 h	2	74	0.0276	0.0456984	1	0	1	1	0	Glutamate receptor agonist	GRIN1|GLRA1|GRIN2A|GRIN2B|GRIN2C|GRIN2D|SERPINB3	-0.3801	1.818	-1.276
REP.B019_A375_24H:N07	BRD-A49765801	BRD-A49765801	A375	trt_cp	2.22 uM	24 h	2	133	0.3379	0.214363	1	1	1	1	0	Glucocorticoid receptor agonist	NR3C1|SERPINA6	-0.3801	1.8183	-1.2761
REP.B019_A375_24H:H01	BRD-A47364545	BRD-A47364545	A375	trt_cp	2.22 uM	24 h	2	109	0.4145	0.214934	1	1	1	1	0	Sigma receptor agonist	-666	-0.3801	1.8186	-1.2762
CPC017_A375_6H:BRD-K26669427-001-01-0:10	BRD-K26669427	WR-216174	A375	trt_cp	10 uM	6 h	3	324	0.5	0.406994	0	0	1	1	0	PFMRK inhibitor	-666	-0.3802	1.8189	-1.2764
MOAR002_A375_24H:J11	BRD-K49236613	BRD-K49236613	A375	trt_cp	3.33 uM	24 h	3	97	0.25	0.157466	1	0	1	1	0	TRPV antagonist	-666	-0.3806	1.8239	-1.2777
REP.A005_A375_24H:K13	BRD-K10843433	phenylbutazone	A375	trt_cp	10 uM	24 h	3	79	0.0868	0.0837344	1	1	1	1	0	Cyclooxygenase inhibitor|Prostanoid receptor antagonist	PTGS2|PTGS1|PTGIS	-0.3809	1.8301	-1.2788
REP.A003_A375_24H:B13	BRD-K31309378	lucitanib	A375	trt_cp	10 uM	24 h	3	233	0.3653	0.295008	1	1	1	1	0	FGFR inhibitor|VEGFR inhibitor	FGFR1|FLT1|KDR|FGFR2|FLT4|CSF1R|KIT|PDGFRA|PDGFRB|RET	-0.3811	1.8353	-1.2796
CPC006_A375_24H:BRD-K78513633-001-07-4:177.6	BRD-K78513633	lonidamine	A375	trt_cp	200 uM	24 h	5	345	0.57	0.448412	1	1	1	1	0	Glucokinase inhibitor	GCK	-0.3813	1.8411	-1.28
REP.A003_A375_24H:E07	BRD-K32285926	AMG-208	A375	trt_cp	10 uM	24 h	3	86	0.2046	0.134132	1	0	1	1	0	Tyrosine kinase inhibitor	MET	-0.3817	1.88	-1.2816
REP.A005_A375_24H:L19	BRD-K10859802	APD-668	A375	trt_cp	10 uM	24 h	3	132	0.2777	0.1936	1	1	1	1	0	Glucose dependent insulinotropic receptor agonist	GPR119	-0.3825	1.8962	-1.2842
CPC020_A375_6H:BRD-K09900591-001-18-4:10	BRD-K09900591	caffeic-acid	A375	trt_cp	10 uM	6 h	4	92	0.13	0.110585	1	0	1	1	0	HIV inhibitor|Lipoxygenase inhibitor|NFKB inhibitor|Nitric oxide production inhibitor|PPAR receptor agonist|TNF inhibitor	ALOX5|TNF|MIF	-0.3844	1.9055	-1.2906
CPC006_A375_24H:BRD-K19796430-001-01-5:10	BRD-K19796430	sonidegib	A375	trt_cp	10 uM	24 h	5	301	0.44	0.367994	1	1	1	1	0	Smoothened receptor antagonist	SMO	-0.3851	1.9075	-1.2928
CPC011_A375_6H:BRD-K39983086-001-04-6:10	BRD-K39983086	loteprednol	A375	trt_cp	10 uM	6 h	3	148	0.04	0.0778021	1	0	1	1	0	Glucocorticoid receptor agonist|Phospholipase inhibitor	NR3C1	-0.3866	1.9256	-1.298
REP.A003_A375_24H:L12	BRD-K34469523	levalbuterol	A375	trt_cp	0.04 uM	24 h	3	89	0.0783	0.0844124	1	1	1	1	0	Adrenergic receptor agonist	ADRB2	-0.3868	1.9304	-1.2987
REP.B028_A375_24H:I22	BRD-A95696066	nisoxetine	A375	trt_cp	0.08 uM	24 h	2	74	0.0806	0.0780933	1	0	1	1	0	Norepinephrine inhibitor	SLC6A2|SLC6A3|SLC6A4	-0.3871	1.936	-1.2996
REP.A014_A375_24H:J23	BRD-K57764956	cariprazine	A375	trt_cp	0.125 uM	24 h	2	45	0.2388	0.104822	1	1	1	1	0	Dopamine receptor antagonist	DRD2|DRD3	-0.3888	1.9704	-1.3055
CPC018_A375_6H:BRD-K27499107-001-03-4:10	BRD-K27499107	carbacyclin	A375	trt_cp	10 uM	6 h	5	256	0.09	0.153487	0	0	1	1	0	PPAR receptor agonist	PTGIR|PPARD	-0.3901	1.9757	-1.3098
REP.A005_A375_24H:A07	BRD-K07881437	danusertib	A375	trt_cp	10 uM	24 h	3	461	0.7728	0.603552	1	1	1	1	0	Aurora kinase inhibitor|FGFR inhibitor	AURKA|AURKB|AURKC|FGFR1|NTRK1|RET|BCR|SLK	-0.3912	1.9757	-1.3133
PBIOA022_A375_24H:G07	BRD-K26818574	BIX-01294	A375	trt_cp	10 uM	24 h	3	436	0.62	0.525738	1	1	1	1	0	DNA inhibitor|Histone lysine methyltransferase inhibitor	EHMT2|EHMT1	-0.3922	1.9757	-1.3166
PBIOA017_A375_24H:O13	BRD-K64610608	EMF-BCA1-57	A375	trt_cp	10 uM	24 h	3	194	0.35	0.263491	0	0	1	1	0	Caspase inhibitor	CASP3	-0.3933	1.9897	-1.3204
CPC017_A375_6H:BRD-K24201553-003-02-4:10	BRD-K24201553	SB-269970	A375	trt_cp	10 uM	6 h	3	99	0.09	0.0954486	0	0	1	1	0	Serotonin receptor antagonist	HTR7	-0.3942	2.0379	-1.3233
MOAR001_A375_24H:D20	BRD-A00077618	8-bromo-cGMP	A375	trt_cp	3.33 uM	24 h	2	50	0.0703	0.0599506	1	0	1	1	0	PKA activator	-666	-0.395	2.1524	-1.3261
CPC005_A375_24H:BRD-A30205217-001-03-9:10	BRD-A30205217	ethotoin	A375	trt_cp	10 uM	24 h	3	115	0.2	0.153354	1	1	1	1	0	Hydantoin antiepileptic	SCN5A|SCN10A|SCN11A|SCN1A|SCN2A|SCN3A|SCN4A|SCN7A|SCN8A|SCN9A	-0.3955	2.1717	-1.3279
REP.A027_A375_24H:J19	BRD-A97674275	ranolazine	A375	trt_cp	10 uM	24 h	3	170	0.2292	0.199601	0	0	1	1	0	Sodium channel inhibitor	SCN5A|SCN9A|SLC22A2|SCN10A|SCN4A	-0.3962	2.1868	-1.3301
REP.B022_A375_24H:H03	BRD-K70463136	BAY-87-2243	A375	trt_cp	0.25 uM	24 h	2	222	0.5212	0.343961	1	1	1	1	0	HIF Inhibitor	HIF1A	-0.3963	2.1881	-1.3303
MOAR006_A375_24H:O12	BRD-K75516118	BRD-K75516118	A375	trt_cp	1.11 uM	24 h	3	88	0.14	0.112237	1	0	1	1	0	Phosphodiesterase inhibitor|Interleukin receptor antagonist	-666	-0.3965	2.1921	-1.3313
REP.B011_A375_24H:C12	BRD-K04691817	AGI-6780	A375	trt_cp	0.01 uM	24 h	2	92	0.1342	0.112357	1	1	1	1	0	Isocitrate dehydrogenase inhibitor	IDH2	-0.3972	2.1987	-1.3335
REP.A005_A375_24H:N15	BRD-K11073688	CPI-1189	A375	trt_cp	1.11 uM	24 h	3	136	0.2853	0.199182	1	1	1	1	0	TNF inhibitor	TNF	-0.3976	2.2008	-1.3347
REP.A023_A375_24H:E19	BRD-K69116396	sertindole	A375	trt_cp	10 uM	24 h	3	468	0.6697	0.566101	1	1	1	1	0	Dopamine receptor antagonist|Serotonin receptor antagonist	DRD2|HTR2A|HTR2C|ADRA1A|ADRA1B|ADRA1D|DRD3|DRD4|HRH1|HTR1A|HTR1B|HTR1D|HTR1E|HTR1F|HTR6|KCNH2	-0.3986	2.2107	-1.3381
MOAR004_A375_24H:P10	BRD-K30553453	hesperetin	A375	trt_cp	10 uM	24 h	3	155	0.3	0.21805	1	0	1	1	0	ACAT inhibitor	CYP1B1|DGAT1|MTTP|SOAT1|SOAT2	-0.3986	2.211	-1.3381
CPC016_A375_6H:BRD-K39746403-084-03-1:10	BRD-K39746403	erythromycin-estolate	A375	trt_cp	10 uM	6 h	5	112	0.06	0.0828925	0	0	1	1	0	Bacterial 50S ribosomal subunit inhibitor	ABCB1|ALB|CYP3A4|CYP51A1|KCNH2|MLNR|SLC47A1	-0.3987	2.2132	-1.3385
REP.B014_A375_24H:I24	BRD-K56851771	enzalutamide	A375	trt_cp	0.01 uM	24 h	2	81	0.3121	0.160776	1	1	1	1	0	Androgen receptor antagonist	AR|CYP2C19|CYP2C8|CYP3A4	-0.3995	2.2388	-1.3412
REP.B019_A375_24H:E22	BRD-K46654563	zofenopril-calcium	A375	trt_cp	0.08 uM	24 h	2	111	0.3254	0.192177	1	1	1	1	0	ACE inhibitor	-666	-0.4	2.2738	-1.343
REP.A027_A375_24H:H08	BRD-K96342952	tobramycin	A375	trt_cp	3.33 uM	24 h	3	219	0.152	0.184491	0	0	1	1	0	Bacterial 30S ribosomal subunit inhibitor	-666	-0.4023	2.5789	-1.3506
LJP005_A375_24H:C08	BRD-K00337317	NU-7441	A375	trt_cp	3.33 uM	24 h	2	122	0.4028	0.224159	1	1	1	1	0	P-glycoprotein inhibitor|DNA dependent protein kinase inhibitor	PRKDC|ABCB1	-0.4024	2.5877	-1.3511
REP.A013_A375_24H:I14	BRD-K41434598	ORG-9768	A375	trt_cp	3.33 uM	24 h	3	105	0.2961	0.178297	0	0	1	1	0	Adrenergic receptor antagonist	SLC6A2|ADRA2A	-0.4028	2.6116	-1.3523
REP.A015_A375_24H:M24	BRD-K60237333	niacin	A375	trt_cp	0.04 uM	24 h	2	87	0.0837	0.0862885	1	1	1	1	0	NADPH inhibitor|Vitamin B	HCAR2|HCAR3|DGAT2|HCAR1|NNMT|QPRT	-0.4035	2.6595	-1.3546
MOAR006_A375_24H:K13	BRD-K59067695	SU-11274	A375	trt_cp	10 uM	24 h	3	341	0.56	0.441877	1	1	1	1	0	Hepatocyte growth factor receptor inhibitor|Tyrosine kinase inhibitor	MET	-0.4039	2.6882	-1.3559
CPC012_A375_6H:I18	BRD-K26863634	BIX-01338	A375	trt_cp	10 uM	6 h	5	74	0.1096	0.091065	1	0	1	1	0	Histone lysine methyltransferase inhibitor	-666	-0.4047	2.7524	-1.3587
LJP005_A375_24H:J21	BRD-K03063480	PF-477736	A375	trt_cp	1.11 uM	24 h	2	216	0.5959	0.362781	1	1	1	1	0	CHK inhibitor	CHEK1|CHEK2	-0.4062	2.8835	-1.3636
REP.A025_A375_24H:N13	BRD-A78877355	nefopam	A375	trt_cp	10 uM	24 h	3	132	0.1485	0.141573	1	0	1	1	0	Cyclooxygenase inhibitor	-666	-0.4083	3.1199	-1.3708
MOAR007_A375_24H:J04	BRD-K33690734	5-BDBD	A375	trt_cp	10 uM	24 h	3	372	0.61	0.481689	1	1	1	1	0	Purinergic receptor antagonist	-666	-0.4087	3.1651	-1.372
CPC004_A375_6H:BRD-K55191674-237-12-6:10	BRD-K55191674	benzylpenicillin	A375	trt_cp	10 uM	6 h	3	372	0.55	0.457387	1	1	1	1	0	Penicillin binding protein inhibitor	-666	-0.4094	3.2803	-1.3746
REP.A009_A375_24H:D19	BRD-K29458283	chlorambucil	A375	trt_cp	10 uM	24 h	2	327	0.5975	0.446965	0	0	1	1	0	DNA inhibitor	-666	-0.4104	3.4526	-1.378
CPC017_A375_6H:BRD-K68620903-001-03-1:10	BRD-K68620903	dydrogesterone	A375	trt_cp	10 uM	6 h	3	135	0.05	0.0830773	0	0	1	1	0	Progesterone receptor agonist	PGR	-0.4106	3.4816	-1.3785
CPC004_A375_6H:BRD-A46393198-003-10-9:10	BRD-A46393198	tetramisole	A375	trt_cp	10 uM	6 h	3	49	0.16	0.0895341	1	0	1	1	0	Immunostimulant	-666	-0.4172	15.3525	-1.4006
REP.A026_A375_24H:O18	BRD-A65051990	acenocoumarol	A375	trt_cp	0.04 uM	24 h	3	152	0.0333	0.0719407	0	0	1	1	0	Vitamin K antagonist	VKORC1	-0.4187	15.3525	-1.4057
CPC005_A375_24H:BRD-A65597028-003-02-4:10	BRD-A65597028	RX-821002	A375	trt_cp	10 uM	24 h	3	174	0.24	0.206638	1	0	1	1	0	Adrenergic receptor antagonist	ADRA2A|ADRA2B|ADRA2C|ADRA1A|ADRA1B|ADRA1D	-0.4189	15.3525	-1.4065
MOAR004_A375_24H:A24	BRD-K69577666	SGC-0946	A375	trt_cp	1.11 uM	24 h	3	169	0.37	0.252857	1	1	1	1	0	DOT1L inhibitor	-666	-0.4212	15.3525	-1.4142
REP.A017_A375_24H:A10	BRD-K50163129	acrivastine	A375	trt_cp	0.37 uM	24 h	2	79	0.211	0.130553	1	1	1	1	0	Histamine receptor antagonist	HRH1	-0.4213	15.3525	-1.4145
CPC005_A375_24H:BRD-K13725475-001-02-4:10	BRD-K13725475	rhodomyrtoxin	A375	trt_cp	10 uM	24 h	3	222	0.47	0.32663	1	1	1	1	0	Carcinogen|DNA intercalating agent	-666	-0.4217	15.3525	-1.4158
REP.B005_A375_24H:H07	BRD-K09372874	merimepodib	A375	trt_cp	2.22 uM	24 h	3	397	0.6798	0.525311	1	1	1	1	0	Inosine monophosphate dehydrogenase inhibitor	IMPDH1	-0.4221	15.3525	-1.4172
REP.A017_A375_24H:F19	BRD-K62965247	tipifarnib-P2	A375	trt_cp	10 uM	24 h	3	314	0.461	0.384721	1	1	1	1	0	Farnesyltransferase inhibitor	FNTA|FNTB	-0.4228	15.3525	-1.4193
REP.A002_A375_24H:J19	BRD-K17498618	atracurium	A375	trt_cp	10 uM	24 h	3	125	0.3116	0.199565	1	1	1	1	0	Acetylcholine receptor antagonist	-666	-0.4252	15.3525	-1.4276
CPC016_A375_6H:BRD-K87696786-003-01-0:10	BRD-K87696786	LY-456236	A375	trt_cp	10 uM	6 h	5	147	0.16	0.155078	1	0	1	1	0	Glutamate receptor antagonist	GRM1	-0.4276	15.3525	-1.4357
CPC006_A375_24H:BRD-K10705233-003-02-8:40	BRD-K10705233	GW-405833	A375	trt_cp	40 uM	24 h	5	426	0.65	0.532099	1	1	1	1	0	Cannabinoid receptor agonist	CNR2	-0.4311	15.3525	-1.4473
CPC015_A375_6H:BRD-A19053259-003-03-3:10	BRD-A19053259	pseudopelletierine	A375	trt_cp	10 uM	6 h	3	210	0.38	0.285649	1	0	1	1	0	Anthelmintic	-666	-0.4327	15.6536	-1.4528
MOAR001_A375_24H:C07	BRD-K19412342	valspodar	A375	trt_cp	10 uM	24 h	2	196	0.4662	0.305664	1	1	1	1	0	P-glycoprotein inhibitor	ABCB1	-0.4358	15.6536	-1.4631
CPC017_A375_6H:BRD-K62353524-001-01-8:10	BRD-K62353524	DY-131	A375	trt_cp	10 uM	6 h	3	119	0.05	0.077999	0	0	1	1	0	Estrogen receptor agonist	ESRRG|ESRRB|ESR2	-0.4359	15.6536	-1.4633
CPC010_A375_6H:D21	BRD-K89125793	tinidazole	A375	trt_cp	10 uM	6 h	3	177	0.1406	0.159518	1	0	1	1	0	Bacterial DNA inhibitor	-666	-0.4376	15.6536	-1.4693
CPC006_A375_24H:BRD-K83289131-001-01-4:10	BRD-K83289131	CAY-10618	A375	trt_cp	10 uM	24 h	4	211	0.46	0.315029	1	1	1	1	0	NAMPT inhibitor	-666	-0.4404	15.6536	-1.4786
CPC018_A375_6H:BRD-K84996949-001-01-5:10	BRD-K84996949	sinensetin	A375	trt_cp	10 uM	6 h	5	170	0.17	0.171901	0	0	1	1	0	Cyclooxygenase inhibitor	-666	-0.441	15.6536	-1.4804
REP.A018_A375_24H:J20	BRD-K64925568	AMG-232	A375	trt_cp	3.33 uM	24 h	3	625	0.8026	0.716177	0	0	1	1	0	MDM inhibitor	MDM2	-0.4439	15.6536	-1.4904
MOAR007_A375_24H:K21	BRD-K92657060	zaleplon	A375	trt_cp	1.11 uM	24 h	3	83	0.12	0.100916	1	0	1	1	0	Benzodiazepine receptor agonist	GABRA1|AOX1|GABRB1|GABRG2|TSPO	-0.4454	15.6536	-1.4954
MOAR007_A375_24H:J20	BRD-K81209159	herniarin	A375	trt_cp	3.33 uM	24 h	3	107	0.19	0.144178	1	1	1	1	0	Acetylcholinesterase inhibitor	-666	-0.4456	15.6536	-1.4959
CPC005_A375_24H:BRD-K67511046-003-03-7:10	BRD-K67511046	naloxone	A375	trt_cp	10 uM	24 h	3	83	0.13	0.105037	1	0	1	1	0	Opioid receptor antagonist	OPRM1|OPRK1|OPRD1|CREB1|ESR1|TLR4	-0.4476	15.6536	-1.5029
CPC017_A375_6H:BRD-K17743697-066-02-8:10	BRD-K17743697	KB-R7943	A375	trt_cp	10 uM	6 h	3	97	0.15	0.121973	0	0	1	1	0	Sodium channel inhibitor	SLC8A1|TRPC3|TRPC5|TRPC6	-0.4488	15.6536	-1.5068
CPC017_A375_6H:BRD-K60184833-001-03-1:10	BRD-K60184833	TYRPHOSTIN-46	A375	trt_cp	10 uM	6 h	3	213	0.13	0.168264	0	0	1	1	0	Tyrosine kinase inhibitor	EGFR	-0.45	15.6536	-1.5106
REP.A026_A375_24H:E13	BRD-K89208535	indacaterol	A375	trt_cp	10 uM	24 h	3	201	0.2033	0.204408	0	0	1	1	0	Adrenergic receptor agonist	ADRB2|ADRB1	-0.4504	15.6536	-1.5123
CPC019_A375_6H:BRD-K20197062-001-01-8:10	BRD-K20197062	SA-94315	A375	trt_cp	10 uM	6 h	4	135	0.25	0.185767	1	0	1	1	0	Caspase inhibitor	CASP3	-0.4534	15.6536	-1.5221
MOAR019_A375_24H:N13	BRD-K00317371	RITA	A375	trt_cp	3.33 uM	24 h	3	50	0.3617	0.135985	1	1	1	1	0	MDM inhibitor	MDM2|TXNRD1|TXNRD2	-0.4617	15.6536	-1.5499
MOAR001_A375_24H:K11	BRD-K00573984	delapril	A375	trt_cp	3.33 uM	24 h	2	57	0.082	0.0691313	1	1	1	1	0	ACE inhibitor	ACE	-0.4622	15.6536	-1.5516
REP.A002_A375_24H:D19	BRD-K16295392	atrasentan	A375	trt_cp	10 uM	24 h	3	137	0.2377	0.182476	1	1	1	1	0	Endothelin receptor antagonist	EDNRA	-0.4629	15.6536	-1.5542
REP.A013_A375_24H:E23	BRD-K39339537	epirizole	A375	trt_cp	0.125 uM	24 h	3	67	0.2568	0.132637	0	0	1	1	0	Cyclooxygenase inhibitor	PTGS1|PTGS2	-0.4672	15.6536	-1.5685
REP.A009_A375_24H:H14	BRD-K26325692	API-001	A375	trt_cp	3.33 uM	24 h	3	64	0.0959	0.0792191	0	0	1	1	0	Sigma receptor antagonist	SIGMAR1	-0.4679	15.6536	-1.571
CPC016_A375_6H:BRD-K94841585-001-02-8:10	BRD-K94841585	emodic-acid	A375	trt_cp	10 uM	6 h	5	153	0.11	0.131182	1	0	1	1	0	Laxative	-666	-0.4703	15.6536	-1.5788
MOAR005_A375_24H:J12	BRD-K43389698	BMS-387032	A375	trt_cp	1.11 uM	24 h	3	252	0.54	0.373016	1	1	1	1	0	CDK inhibitor|Cell cycle inhibitor|MCL1 inhibitor	CDK2|CDK7|CDK9|MCL1	-0.4704	15.6536	-1.5793
PBIOA019_A375_24H:M10	BRD-A09722536	cyclophosphamide	A375	trt_cp	0.37 uM	24 h	3	128	0.1	0.114403	0	0	1	1	0	DNA alkylating agent	CYP2B6|CYP2C19|CYP3A5|BCL2|LGALS1|CYP2A6|CYP2C18|CYP2C8|CYP2C9|CYP2D6|CYP3A4|CYP3A7	-0.4744	15.6536	-1.5927
CPC005_A375_24H:BRD-K51018020-001-01-9:10	BRD-K51018020	VAMA-37	A375	trt_cp	10 uM	24 h	3	300	0.43	0.363183	1	1	1	1	0	DNA inhibitor	PRKDC	-0.4764	15.6536	-1.5993
LJP006_A375_24H:H05	BRD-K49075727	nintedanib	A375	trt_cp	0.12 uM	24 h	2	61	0.4045	0.158838	1	1	1	1	0	FGFR inhibitor|PDGFR inhibitor|VEGFR inhibitor	-666	-0.4825	15.6536	-1.6199
MOAR007_A375_24H:I14	BRD-K62929068	6-benzylaminopurine	A375	trt_cp	3.33 uM	24 h	3	82	0.2	0.129495	1	0	1	1	0	Purinergic receptor activator	-666	-0.4949	15.6536	-1.6616
MOAR019_A375_24H:I20	BRD-K00521308	ATN-161	A375	trt_cp	0.66 uM	24 h	3	61	0.2955	0.135761	1	1	1	1	0	Integrin inhibitor	ITGA5|ITGAV|ITGB1|ITGB3|ITGB5	-0.4971	15.6536	-1.6689
CPC018_A375_6H:BRD-K60690191-003-02-1:10	BRD-K60690191	MPEP	A375	trt_cp	10 uM	6 h	4	188	0.17	0.180773	1	0	1	1	0	Glutamate receptor antagonist	GRM5|GRM1|GRM4	-0.5035	15.6536	-1.6904
REP.B014_A375_24H:E08	BRD-K58486055	reparixin	A375	trt_cp	0.74 uM	24 h	2	71	0.2325	0.129919	1	1	1	1	0	CC chemokine receptor antagonist	CXCR1|CXCR2	-0.52	15.6536	-1.7457
MOAR004_A375_24H:H10	BRD-K14658796	drotaverine	A375	trt_cp	10 uM	24 h	3	171	0.28	0.221262	1	1	1	1	0	Phosphodiesterase inhibitor	CACNA1C|PDE4A	-0.5436	15.6536	-1.8249
LJP005_A375_24H:I07	BRD-K15592317	CP-466722	A375	trt_cp	10 uM	24 h	2	225	0.4131	0.308283	1	1	1	1	0	ATM kinase inhibitor	ATM	-0.5505	15.6536	-1.8481
