# Supplementary material for: An estrogen response-related signature predicts response to immunotherapy in melanoma
Source: Front Immunol. 2023 May 12;14:1109300. doi: 10.3389/fimmu.2023.1109300 (PMC10213284; doi:10.3389/fimmu.2023.1109300)
Supplement: Supplementary Figure 1 — Schematic showing the construction and evaluation of the 11-gene estrogen response related ICB response prediction signature. [file DataSheet_1.zip › Supplementary materials/Supplementary table 3.xlsx]

## Sheet: GSE91061_GSEA_hall
	ID	Description	setSize	enrichmentScore	NES	pvalue	p.adjust	qvalues	rank	leading_edge	core_enrichment
HALLMARK_ALLOGRAFT_REJECTION	HALLMARK_ALLOGRAFT_REJECTION	HALLMARK_ALLOGRAFT_REJECTION	194	0.590459	2.40144	1.05e-16	5.23e-15	3.85e-15	3087	tags=53%, list=15%, signal=46%	CXCL13/CD79A/LTB/CCL19/CD40LG/SIT1/HLA-DOB/LCK/CD3G/TRAT1/IL2/CD3E/CD7/CD3D/MAP4K1/CD247/CD96/IL2RG/HLA-DOA/ITK/CDKN2A/IRF8/NOS2/PTPRC/CD8B/TNF/PTPN6/ITGAL/CD2/IL12B/CCL5/CRTAM/IL2RA/HDAC9/STAT4/ZAP70/CD8A/PRKCB/SOCS1/IL6/CD28/CXCR3/IL2RB/LY75/CXCL9/CD1D/HLA-DRA/HCLS1/PF4/CFP/KLRD1/FASLG/WAS/CD74/IFNG/IL7/F2R/GZMA/CD40/C2/IL12RB1/ST8SIA4/IL4R/CCND2/LY86/HLA-DQA1/HLA-DMB/CCL22/CCR2/PRF1/INHBB/NLRP…
HALLMARK_INTERFERON_GAMMA_RESPONSE	HALLMARK_INTERFERON_GAMMA_RESPONSE	HALLMARK_INTERFERON_GAMMA_RESPONSE	195	0.534957	2.19074	8e-13	2e-11	1.47e-11	4341	tags=45%, list=20%, signal=36%	GPR18/BANK1/IDO1/CD69/C1S/VCAM1/SERPING1/C1R/IRF8/TNFAIP3/CD38/CSF2RB/CXCL11/CIITA/PTPN6/CCL5/GBP4/STAT4/SOCS1/IL6/GCH1/P2RY14/IL2RB/CXCL9/ZBP1/ITGB7/PDE4B/SOD2/CD74/IL7/GZMA/CD40/IRF1/SLAMF7/ST8SIA4/XCL1/IL4R/HLA-DQA1/PTGS2/TNFSF10/IL10RA/SELP/HLA-DRB1/CXCL10/LCP2/HLA-DMA/EPSTI1/PLA2G4A/IFNAR2/CMKLR1/NLRC5/RAPGEF6/LYSMD2/FCGR1A/CD86/IL18BP/PTPN1/NUP93/TRIM14/IRF2/NFKBIA/NFKB1/STAT3/PSMB9/APOL6/E…
HALLMARK_INFLAMMATORY_RESPONSE	HALLMARK_INFLAMMATORY_RESPONSE	HALLMARK_INFLAMMATORY_RESPONSE	199	0.480527	1.98634	1.45e-09	2.41e-08	1.78e-08	4081	tags=47%, list=19%, signal=39%	CCR7/CCL24/CSF3/LTA/GPC3/GP1BA/LCK/PROK2/CD69/CCL20/IL7R/KCNA3/CD48/CXCL11/ADGRE1/SLAMF1/TNFRSF9/IL12B/CCL5/RASGRP1/IL6/GCH1/IL2RB/GPR132/BDKRB1/CXCL9/SEMA4D/MEP1A/FFAR2/SLC4A4/PDE4B/EBI3/BTG2/CXCR6/LPAR1/CD40/IRF1/IL4R/SLC31A1/TNFSF10/CCL22/CD82/CYBB/NLRP3/IL10RA/LYN/CHST2/IL1A/TNFRSF1B/CXCL10/IL18R1/LCP2/PTGIR/ICOSLG/IL18/GPR183/CMKLR1/ADRM1/PTAFR/PIK3R5/TIMP1/SELL/MARCO/FZD5/CD14/APLNR/NFKBIA/…
HALLMARK_G2M_CHECKPOINT	HALLMARK_G2M_CHECKPOINT	HALLMARK_G2M_CHECKPOINT	190	0.479498	1.95708	6.29e-09	7.86e-08	5.79e-08	6333	tags=55%, list=30%, signal=39%	DMD/SLC38A1/ATF5/KIF4A/MEIS2/LBR/AURKA/CENPE/MKI67/BRCA2/KPNA2/CDC20/HMMR/E2F2/TOP2A/NDC80/PBK/BCL3/KIF2C/ESPL1/FBXO5/TTK/CENPF/KIF20B/KIF11/MYBL2/POLA2/STIL/HMGB3/EZH2/RPS6KA5/RAD54L/TACC3/PLK4/LMNB1/CASP8AP2/NUP98/EXO1/POLQ/MAD2L1/BARD1/CDKN1B/HIF1A/RPA2/KIF15/NASP/ODC1/INCENP/CCNA2/CCNB2/CUL1/DBF4/KATNA1/SMC2/RACGAP1/BUB3/KIF23/BUB1/TRAIP/ORC6/FOXN3/PLK1/SMC1A/CDKN3/FANCC/CTCF/NUSAP1/DKC1/PDS5…
HALLMARK_E2F_TARGETS	HALLMARK_E2F_TARGETS	HALLMARK_E2F_TARGETS	195	0.456897	1.87107	2.95e-08	2.95e-07	2.18e-07	6444	tags=53%, list=30%, signal=37%	CDKN2A/SHMT1/KIF4A/DEPDC1/TFRC/LBR/AURKA/TRIP13/BUB1B/CENPE/MKI67/DLGAP5/NCAPD2/BRCA2/KPNA2/CDC20/HMMR/TOP2A/SPAG5/KIF2C/BRCA1/ESPL1/DCK/MELK/MYBL2/POLA2/RFC3/E2F8/HMGB3/EZH2/HMGB2/NUP107/TACC3/PLK4/LMNB1/CDCA3/CDCA8/MAD2L1/BARD1/CDKN1B/MMS22L/RPA2/KIF18B/NUP205/NASP/PRPS1/RPA3/CIT/NUP153/CHEK2/CCNB2/TIMELESS/CTPS1/RACGAP1/ASF1B/RAD51AP1/ING3/MCM7/ORC6/PLK1/SMC1A/CDKN3/RRM2/CTCF/GINS4/IPO7/PDS5B/…
HALLMARK_IL6_JAK_STAT3_SIGNALING	HALLMARK_IL6_JAK_STAT3_SIGNALING	HALLMARK_IL6_JAK_STAT3_SIGNALING	86	0.542653	2.09584	1.08e-06	8.98e-06	6.61e-06	4101	tags=49%, list=19%, signal=40%	CXCL13/LTB/IL2RG/CD38/CSF2RB/TNF/CXCL11/IL2RA/SOCS1/IL6/CXCL9/PF4/ITGA4/PLA2G2A/EBI3/IL7/IRF1/IL12RB1/CRLF2/DNTT/IL4R/IL17RB/A2M/IL3RA/IL13RA1/TNFRSF1B/CXCL10/IL18R1/CSF2/PIK3R5/PTPN1/CD14/IFNGR1/STAT3/GRB2/IL15RA/PIM1/STAT1/CSF3R/PTPN2/TLR2/IL6ST
HALLMARK_MITOTIC_SPINDLE	HALLMARK_MITOTIC_SPINDLE	HALLMARK_MITOTIC_SPINDLE	198	0.366161	1.49514	0.000272277	0.00194484	0.00143304	6276	tags=42%, list=30%, signal=30%	RHOF/RAPGEF5/SHROOM2/DOCK2/ANLN/EPB41L2/KIF4A/EPB41/AURKA/CENPE/ARHGAP27/DLGAP5/FGD4/BRCA2/DOCK4/TOP2A/ARHGAP4/NDC80/BCL2L11/RAPGEF6/KIF2C/ESPL1/FBXO5/TTK/FSCN1/CENPF/KIF20B/KIF11/CNTRL/FGD6/SYNPO/LMNB1/CKAP5/ARHGEF3/LATS1/ARHGAP29/ALMS1/SUN2/TUBA4A/KIF15/INCENP/PREX1/PALLD/CCNB2/AKAP13/KATNA1/EZR/SASS6/PIF1/RACGAP1/HDAC6/CEP250/CENPJ/RASA2/KIF23/BUB1/PLK1/SMC1A/ECT2/NUSAP1/RABGAP1/CDK1/PDLIM5/GE…
HALLMARK_IL2_STAT5_SIGNALING	HALLMARK_IL2_STAT5_SIGNALING	HALLMARK_IL2_STAT5_SIGNALING	195	0.354139	1.45026	0.000425928	0.00266205	0.00196151	4175	tags=40%, list=20%, signal=32%	LTB/RHOH/CD79B/F2RL2/CCR4/TNFSF11/ICOS/IRF8/CD48/COCH/TNFRSF9/IL2RA/GBP4/SOCS1/IL2RB/BATF/SCN9A/CTLA4/TLR7/IL4R/CD83/CCND2/CST7/TGM2/CDC42SE2/TNFRSF4/TNFSF10/NFKBIZ/SH3BGRL2/IL10RA/IL3RA/GPR65/SELP/TNFRSF1B/CXCL10/IL18R1/NOP2/EOMES/CSF2/FLT3LG/CAPG/RORA/PRKCH/BATF3/CD86/IKZF2/SELL/XBP1/APLP1/FAH/DHRS3/AHR/PTGER2/IFNGR1/TNFRSF18/TNFRSF8/SLC2A3/SLC39A8/SMPDL3A/GABARAPL1/LRIG1/CTSZ/CISH/SYNGR2/IGF2R…
HALLMARK_ESTROGEN_RESPONSE_LATE	HALLMARK_ESTROGEN_RESPONSE_LATE	HALLMARK_ESTROGEN_RESPONSE_LATE	195	-0.556799	-1.57177	0.00057652	0.00320289	0.00236002	3426	tags=26%, list=16%, signal=22%	TST/CAV1/OLFM1/ST14/PRSS23/PLXNB1/PDZK1/GPER1/DHRS2/SLC26A2/CD44/CLIC3/ABCA3/MEST/PRLR/PERP/HR/RAPGEFL1/CA2/CKB/PLAC1/KLF4/LTF/CACNA2D2/ST6GALNAC2/TFF3/ASCL1/TFPI2/PTGER3/S100A9/CDH1/TNNC1/TPSAB1/SULT2B1/CA12/FGFR3/PCP4/SCNN1A/GJB3/TH/PKP3/HMGCS2/OVOL2/TFF1/KLK10/KRT13/KRT19/SFN/TRIM29/AGR2/KLK11
HALLMARK_COAGULATION	HALLMARK_COAGULATION	HALLMARK_COAGULATION	138	-0.588696	-1.64839	0.000958777	0.00479388	0.00353234	1841	tags=23%, list=9%, signal=21%	ITGB3/MMP11/RAPGEF3/TMPRSS6/KLKB1/MBL2/MMP3/CPB2/TFPI2/TF/CTSE/MMP7/ITIH1/GDA/APOC3/PLG/C9/SERPINB2/APOA1/F13B/SERPINC1/HMGCS2/F9/C8B/F2/F11/HRG/FGG/FGA/HNF4A/C8A/KLK8
HALLMARK_KRAS_SIGNALING_DN	HALLMARK_KRAS_SIGNALING_DN	HALLMARK_KRAS_SIGNALING_DN	188	-0.548184	-1.54925	0.00121277	0.00551262	0.00406193	1908	tags=21%, list=9%, signal=20%	CPB1/ITIH3/PLAG1/TFF2/GDNF/ALOX12B/ATP4A/ACTC1/CACNG1/NGB/HTR1B/EDN2/GRID2/FGF22/NPY4R/DCC/FGFR3/PCDHB1/NPHS1/EFHD1/SERPINA10/SLC6A3/KRT15/PKP1/SERPINB2/SLC6A14/CKM/TFAP2B/KRT5/COL2A1/CLDN8/KRT4/KRT13/KRT1/SPRR3/AKR1B10/KLK7/LGALS7/CALML5/KLK8
HALLMARK_PANCREAS_BETA_CELLS	HALLMARK_PANCREAS_BETA_CELLS	HALLMARK_PANCREAS_BETA_CELLS	38	-0.680467	-1.65135	0.00941914	0.0367725	0.0270955	1120	tags=34%, list=5%, signal=32%	HNF1A/GCG/NEUROD1/ABCC8/PCSK2/NKX2-2/PCSK1/NKX6-1/SCGN/SST/CHGA/FOXA2/SLC2A2
HALLMARK_XENOBIOTIC_METABOLISM	HALLMARK_XENOBIOTIC_METABOLISM	HALLMARK_XENOBIOTIC_METABOLISM	196	-0.49925	-1.40996	0.00956084	0.0367725	0.0270955	2366	tags=17%, list=11%, signal=16%	SMOX/CA2/LCAT/HES6/TTPA/CYP2E1/AKR1C2/FMO1/GNMT/ITIH4/MBL2/ALDH3A1/HGFAC/CRP/DDC/VTN/CYP4F2/ITIH1/REG1A/IGFBP1/XDH/TAT/PLG/ADH7/FABP1/ARG1/CYP2C18/F11/HRG/CYP1A2/FETUB/HNF4A/ANGPTL3/GSTA3
HALLMARK_TNFA_SIGNALING_VIA_NFKB	HALLMARK_TNFA_SIGNALING_VIA_NFKB	HALLMARK_TNFA_SIGNALING_VIA_NFKB	198	0.316245	1.29132	0.0108088	0.0386029	0.0284443	4417	tags=35%, list=21%, signal=28%	CD69/CCL20/IL7R/BIRC3/TNFAIP3/TNF/CXCL11/TNFRSF9/IL12B/CCL5/IL6/TNFAIP8/GCH1/PDE4B/SOD2/BTG2/IRF1/CD83/KYNU/PTGS2/RELB/PLEK/IL1A/CD80/CXCL10/EFNA1/SLC2A6/ICOSLG/CSF2/EGR3/IL18/GPR183/BCL3/KLF9/DUSP2/REL/PMEPA1/ID2/NFKBIA/NFKB1/ZC3H12A/RCAN1/IL23A/EHD1/SLC2A3/DUSP5/ACKR3/KLF2/NFKB2/PNRC1/IL15RA/ABCA1/TRAF1/BCL6/ICAM1/GADD45B/CCL4/FUT4/TLR2/IL6ST/ETS2/SGK1/B4GALT1/SOCS3/FJX1/TNIP1/CFLAR/CXCL1/EGR2
HALLMARK_ESTROGEN_RESPONSE_EARLY	HALLMARK_ESTROGEN_RESPONSE_EARLY	HALLMARK_ESTROGEN_RESPONSE_EARLY	194	-0.468599	-1.32308	0.0459653	0.153218	0.112897	4279	tags=27%, list=20%, signal=22%	SLC24A3/CELSR1/P2RY2/TSKU/SCARB1/MYC/RHOBTB3/MYOF/TUBB2B/RAB17/MAPT/SLC37A1/REEP1/OLFM1/OLFML3/PRSS23/KAZN/THSD4/PDZK1/DHRS2/SLC1A1/RHOD/SLC26A2/IGF1R/CD44/CLIC3/CALB2/ABCA3/SLC2A1/HR/RAPGEFL1/KLF4/GJA1/MLPH/SEC14L2/AQP3/TFF3/MUC1/KRT8/LAD1/SULT2B1/CA12/SCNN1A/MSMB/KRT15/ESRP2/ELF3/OVOL2/TFF1/KLK10/KRT13/KRT19/SFN
HALLMARK_REACTIVE_OXYGEN_SPECIES_PATHWAY	HALLMARK_REACTIVE_OXYGEN_SPECIES_PATHWAY	HALLMARK_REACTIVE_OXYGEN_SPECIES_PATHWAY	47	0.390934	1.31368	0.0516904	0.161533	0.119024	3843	tags=19%, list=18%, signal=16%	MGST1/IPCEF1/CAT/SOD2/HHEX/LSP1/GPX3/ATOX1/PDLIM1
HALLMARK_APOPTOSIS	HALLMARK_APOPTOSIS	HALLMARK_APOPTOSIS	159	0.305646	1.2497	0.0724833	0.213186	0.157085	3642	tags=27%, list=17%, signal=23%	CLU/CD69/BIRC3/CD38/TNF/CD2/IL6/GCH1/HGF/FASLG/SOD2/CTH/BTG2/F2R/BCL2L10/IRF1/CCND2/TNFSF10/PRF1/DPYD/IL1A/CYLD/EGR3/IL18/IFNB1/TOP2A/BCL2L11/BRCA1/TIMP1/ANKH/CD14/DNM1L/IFNGR1/HMGB2/SATB1/GPX3/TGFBR3/NEFH/PMAIP1/CDKN1B/BIK/CDK2/IGF2R
HALLMARK_MYOGENESIS	HALLMARK_MYOGENESIS	HALLMARK_MYOGENESIS	198	-0.427174	-1.20796	0.111338	0.303571	0.223684	5569	tags=40%, list=26%, signal=30%	SH3BGR/WWTR1/AEBP1/CASQ1/COL6A2/ITGB5/CFD/COL6A3/APOD/PPFIA4/NQO1/ACTN3/FOXO4/CHRNB1/SPEG/MYOM2/KIFC3/SOD3/MYH1/PGAM2/COL15A1/MYO1C/FABP3/PDLIM7/TPM2/SORBS3/MYOZ1/RYR1/SMTN/EFS/PPP1R3C/MB/TNNI2/FKBP1B/FST/CACNA1H/REEP1/SSPN/ADAM12/SPHK1/MYH7/AGRN/COL3A1/ATP2A1/CD36/SGCG/KCNH1/COL1A1/PTP4A3/MYL4/CKB/ENO3/DES/FXYD1/MYL3/TNNT1/HSPB2/TNNT2/EPHB3/MYLPF/TNNC2/COX6A2/SGCD/ACTA1/KLF5/ITGB4/ACTC1/CACNG1/S…
HALLMARK_BILE_ACID_METABOLISM	HALLMARK_BILE_ACID_METABOLISM	HALLMARK_BILE_ACID_METABOLISM	112	-0.456671	-1.25913	0.121406	0.303571	0.223684	3374	tags=22%, list=16%, signal=19%	SLC35B2/ABCG4/EFHC1/PXMP2/NR1H4/ABCA3/SERPINA6/NR0B2/ALDH8A1/CYP7B1/CYP7A1/DIO2/GNMT/BBOX1/RXRG/SOAT2/SULT2B1/HSD3B1/AKR1D1/ABCG8/AGXT/CYP8B1/APOA1/GC/HAO1
HALLMARK_P53_PATHWAY	HALLMARK_P53_PATHWAY	HALLMARK_P53_PATHWAY	192	-0.427609	-1.2081	0.121429	0.303571	0.223684	1357	tags=18%, list=6%, signal=17%	JUN/PROCR/PRMT2/PIDD1/PHLDA3/HMOX1/RPL36/GLS2/PPP1R15A/STEAP3/TAX1BP3/PDGFA/TRIB3/ST14/TCHH/TGFA/SPHK1/ABCC5/TNFSF9/PERP/TP63/TM4SF1/KLF4/EPS8L2/LIF/S100A4/NDRG1/ITGB4/CLCA2/GPX2/NHLH2/SFN/SERPINB5/KRT17/KLK8
HALLMARK_INTERFERON_ALPHA_RESPONSE	HALLMARK_INTERFERON_ALPHA_RESPONSE	HALLMARK_INTERFERON_ALPHA_RESPONSE	93	0.292291	1.13579	0.252936	0.602228	0.443747	6062	tags=42%, list=29%, signal=30%	C1S/CXCL11/GBP4/CD74/IL7/IRF1/IL4R/CXCL10/EPSTI1/SELL/TRIM14/IRF2/PSMB9/NUB1/HLA-C/LAP3/NCOA7/GBP2/LAMP3/B2M/IFITM2/SP110/CASP8/ISG20/NMI/TXNIP/SAMD9L/ELF1/IL15/SAMD9/OGFR/TRAFD1/PSME1/TRIM26/UBA7/TMEM140/TAP1/PSME2/PARP14
HALLMARK_ANGIOGENESIS	HALLMARK_ANGIOGENESIS	HALLMARK_ANGIOGENESIS	36	-0.466682	-1.12735	0.285714	0.640447	0.471909	1944	tags=19%, list=9%, signal=18%	CXCL6/STC1/PRG2/S100A4/LPL/VTN/APOH
HALLMARK_FATTY_ACID_METABOLISM	HALLMARK_FATTY_ACID_METABOLISM	HALLMARK_FATTY_ACID_METABOLISM	153	-0.390911	-1.1001	0.294606	0.640447	0.471909	1105	tags=10%, list=5%, signal=9%	CA2/ENO3/FMO1/ALDH3A1/GAPDHS/CA6/CIDEA/CA4/HAO2/CYP4A22/ADH7/FABP1/HMGCS2/CYP4A11/GAD2
HALLMARK_MTORC1_SIGNALING	HALLMARK_MTORC1_SIGNALING	HALLMARK_MTORC1_SIGNALING	194	0.248295	1.00984	0.321985	0.670801	0.494275	5318	tags=28%, list=25%, signal=21%	CORO1A/DAPP1/CFP/SLA/CTH/BTG2/SLC7A11/PGM1/IGFBP5/TFRC/AURKA/ITGB2/TES/DHCR24/CXCR4/RDH11/XBP1/GLA/AK4/SLC2A3/M6PR/SYTL2/TUBA4A/DHFR/NUP205/SKAP2/DHCR7/FGL2/IDH1/MTHFD2L/SC5D/EDEM1/LDHA/ADD3/TBK1/SHMT2/USO1/BUB1/ASNS/ACTR2/ABCF2/PLK1/HPRT1/RRM2/CTSC/CDC25A/MCM2/GLRX/PSMD12/PDK1/TPI1/ARPC5L/CCT6A/NAMPT
HALLMARK_PI3K_AKT_MTOR_SIGNALING	HALLMARK_PI3K_AKT_MTOR_SIGNALING	HALLMARK_PI3K_AKT_MTOR_SIGNALING	103	0.273712	1.0643	0.400245	0.80049	0.589835	3963	tags=24%, list=19%, signal=20%	LCK/IL2RG/DAPP1/CAMK4/PRKCB/PPP2R1B/FASLG/SLA/ADCY2/GNA14/PLCB1/PRKAA2/VAV3/CXCR4/RPS6KA1/ITPR2/MAPK10/CDKN1B/NGF/CDK2/GRB2/MKNK2/NOD1/MAP3K7/MAP2K6
HALLMARK_HEME_METABOLISM	HALLMARK_HEME_METABOLISM	HALLMARK_HEME_METABOLISM	194	-0.364391	-1.02885	0.437181	0.840732	0.619487	4242	tags=20%, list=20%, signal=16%	SPTB/GATA1/MXI1/FN3K/CTNS/HBB/SDCBP/FBXO7/NFE2/TMCC2/MOSPD1/ABCG2/PIGQ/ALDH1L1/RHCE/OSBP2/TRIM58/SLC6A9/MYL4/TRAK2/SLC2A1/SMOX/CA2/P4HA2/ADD2/AQP3/PDZK1IP1/HBQ1/SLC4A1/HBBP1/EPB42/AHSP/HBD/FTCD/CTSE/SLC30A10/ALAS2/CA1/TRIM10
HALLMARK_APICAL_JUNCTION	HALLMARK_APICAL_JUNCTION	HALLMARK_APICAL_JUNCTION	193	-0.356764	-1.00745	0.470408	0.853466	0.62887	2884	tags=16%, list=14%, signal=14%	CALB2/TGFBI/CDH6/CDH3/MMP2/JUP/CX3CL1/LAMB3/CNTN1/CRB3/PDZD3/WNK4/ACTA1/CDSN/CDH1/ITGB4/ACTC1/ITGA3/KCNH2/KRT31/CLDN18/CDH4/CLDN19/DSC1/CLDN4/COL17A1/DSC3/CLDN8/PPP2R2C/CLDN9
HALLMARK_APICAL_SURFACE	HALLMARK_APICAL_SURFACE	HALLMARK_APICAL_SURFACE	42	-0.405297	-0.995091	0.477941	0.853466	0.62887	3446	tags=33%, list=16%, signal=28%	HSPB1/RHCG/AFAP1L2/GSTM3/LYPD3/SLC34A3/PKHD1/DCBLD2/CX3CL1/PCSK9/MAL/ATP6V0A4/SCUBE1/RTN4RL1
HALLMARK_HYPOXIA	HALLMARK_HYPOXIA	HALLMARK_HYPOXIA	191	-0.348408	-0.984745	0.518858	0.881837	0.649775	4801	tags=25%, list=23%, signal=20%	ENO2/LOX/IER3/CDKN1C/JUN/PGAM2/ANGPTL4/PRKCA/HMOX1/MXI1/HAS1/SCARB1/PPP1R3C/COL5A1/PPP1R15A/IRS2/VLDLR/EGFR/CHST3/GPC4/CAV1/SDC4/NCAN/F3/TGFBI/ILVBL/ADM/ADORA2B/SLC2A1/TMEM45A/HOXB9/ENO3/P4HA2/BRS3/STC1/GPC1/S100A4/NDRG1/MT1E/GAPDHS/EDN2/SULT2B1/CA12/TKTL1/B4GALNT2/IGFBP1/ALDOB/PKP1
HALLMARK_HEDGEHOG_SIGNALING	HALLMARK_HEDGEHOG_SIGNALING	HALLMARK_HEDGEHOG_SIGNALING	36	-0.395868	-0.956284	0.545567	0.881837	0.649775	6226	tags=36%, list=29%, signal=26%	SLIT1/L1CAM/GLI1/UNC5C/AMOT/CELSR1/DPYSL2/VLDLR/CDK6/NRCAM/SHH/NKX6-1/PLG
HALLMARK_ANDROGEN_RESPONSE	HALLMARK_ANDROGEN_RESPONSE	HALLMARK_ANDROGEN_RESPONSE	95	-0.35565	-0.964892	0.546739	0.881837	0.649775	1289	tags=17%, list=6%, signal=16%	CCND1/ADAMTS1/GPD1L/BMPR1B/HSD17B14/ARID5B/CDK6/SLC26A2/ZBTB10/NDRG1/KRT8/AZGP1/TMPRSS2/KLK2/SPDEF/KRT19
HALLMARK_PEROXISOME	HALLMARK_PEROXISOME	HALLMARK_PEROXISOME	104	-0.339149	-0.928907	0.617457	0.964776	0.710888	1124	tags=7%, list=5%, signal=6%	RXRG/ABCC8/CACNA1B/SULT2B1/HAO2/ALB/FABP6
HALLMARK_SPERMATOGENESIS	HALLMARK_SPERMATOGENESIS	HALLMARK_SPERMATOGENESIS	119	-0.327297	-0.904721	0.656716	0.990918	0.73015	2479	tags=14%, list=12%, signal=13%	ZPBP/HTR5A/ART3/HSPA2/SCG3/TCP11/ELOVL3/CRISP2/MTNR1A/GAPDHS/CLVS1/IL13RA2/THEG/DCC/TNP1/TKTL1/CFTR
HALLMARK_KRAS_SIGNALING_UP	HALLMARK_KRAS_SIGNALING_UP	HALLMARK_KRAS_SIGNALING_UP	196	-0.323866	-0.914646	0.673824	0.990918	0.73015	2683	tags=16%, list=13%, signal=14%	SNAP25/NR0B2/DCBLD2/JUP/F2RL1/EMP1/SPON1/CA2/TSPAN1/KLF4/SCG3/TNNT2/MMP11/HKDC1/GALNT3/GPRC5B/PRKG2/LIF/RETN/PTPRR/PLEK2/BTC/CIDEA/PIGR/PCP4/FGF9/USH1C/EREG/ANXA10/ARG1/SLPI/CFHR2
HALLMARK_GLYCOLYSIS	HALLMARK_GLYCOLYSIS	HALLMARK_GLYCOLYSIS	196	-0.292607	-0.826366	0.836401	1	0.736842	5584	tags=27%, list=26%, signal=20%	ALG1/VCAN/SLC16A3/MED24/NDUFV3/B4GALT2/PGLS/PPFIA4/KDELR3/DSC2/RBCK1/GYS1/ENO2/ANG/IER3/PGAM2/CYB5A/ANGPTL4/PYGL/MXI1/IDUA/NANP/COL5A1/IRS2/VLDLR/EGFR/CACNA1H/CHPF/GPC4/SPAG4/MET/TGFA/B3GNT3/AGRN/CD44/PYGB/TGFBI/ADORA2B/NOL3/FBP2/ARTN/P4HA2/STC1/TFF3/GPC1/GAPDHS/CLDN3/TKTL1/ALDOB/ELF3/CLDN9/GPR87
HALLMARK_COMPLEMENT	HALLMARK_COMPLEMENT	HALLMARK_COMPLEMENT	200	-0.291084	-0.822833	0.840654	1	0.736842	3334	tags=16%, list=16%, signal=14%	CFB/HSPA1A/DPP4/APOA4/C4BPB/F10/F3/CD36/MMP15/PCSK9/S100A12/CA2/LTF/SCG3/ADRA2B/TMPRSS6/KLKB1/TFPI2/KLK1/PCLO/S100A9/F7/MT3/PRSS3/ITIH1/MMP13/PLG/C9/SERPINB2/SERPINC1/F2/HNF4A
HALLMARK_CHOLESTEROL_HOMEOSTASIS	HALLMARK_CHOLESTEROL_HOMEOSTASIS	HALLMARK_CHOLESTEROL_HOMEOSTASIS	73	-0.28263	-0.74806	0.859909	1	0.736842	6950	tags=41%, list=33%, signal=28%	MVK/LGALS3/MVD/FABP5/PLAUR/LDLR/CHKA/STARD4/CXCL16/GSTM2/SEMA3B/ATF3/HMGCR/HMGCS1/FDFT1/TNFRSF12A/JAG1/S100A11/ANXA5/EBP/GPX8/CD9/SQLE/CTNNB1/TRIB3/CPEB2/CBS/LPL/MAL2/ADH4
HALLMARK_WNT_BETA_CATENIN_SIGNALING	HALLMARK_WNT_BETA_CATENIN_SIGNALING	HALLMARK_WNT_BETA_CATENIN_SIGNALING	42	0.238436	0.781949	0.876344	1	0.736842	3896	tags=26%, list=18%, signal=21%	TCF7/CCND2/FRAT1/HEY2/WNT5B/DLL1/WNT1/FZD1/GNAI1/NOTCH1/CUL1
HALLMARK_NOTCH_SIGNALING	HALLMARK_NOTCH_SIGNALING	HALLMARK_NOTCH_SIGNALING	32	0.238333	0.726809	0.902439	1	0.736842	3896	tags=22%, list=18%, signal=18%	DTX1/DLL1/FZD5/LFNG/FZD1/NOTCH1/CUL1
HALLMARK_EPITHELIAL_MESENCHYMAL_TRANSITION	HALLMARK_EPITHELIAL_MESENCHYMAL_TRANSITION	HALLMARK_EPITHELIAL_MESENCHYMAL_TRANSITION	197	-0.269958	-0.762418	0.914023	1	0.736842	5628	tags=34%, list=27%, signal=25%	CD59/SERPINE1/LUM/VCAN/TNFRSF12A/COL6A2/ITGB5/COL6A3/FAP/PLOD3/ITGA5/TIMP3/SERPINH1/EMP3/LAMA3/ENO2/LOX/CAP2/JUN/VIM/TPM2/FOXC2/HTRA1/NTM/BMP1/COL5A1/MMP14/COL16A1/COL5A3/LOXL2/COL1A2/ITGA2/MATN2/SDC4/PDLIM4/ADAM12/MFAP5/COL3A1/CD44/TGFBI/CDH6/MEST/SGCG/COL1A1/SNAI2/MMP2/COMP/LRRC15/GJA1/COL11A1/COL7A1/SERPINE2/PMP22/CRLF1/CXCL6/PTHLH/ANPEP/ITGB3/PFN2/MMP3/DKK1/SGCD/TFPI2/GPC1/MATN3/BDNF
HALLMARK_MYC_TARGETS_V1	HALLMARK_MYC_TARGETS_V1	HALLMARK_MYC_TARGETS_V1	193	0.204902	0.841155	0.920295	1	0.736842	16557	tags=99%, list=78%, signal=22%	PSMA7/KPNA2/CDC20/CSTF2/GOT2/MAD2L1/CDK2/ODC1/CCNA2/PRPS2/CUL1/PHB2/XPOT/CLNS1A/CTPS1/SNRPA1/LDHA/TCP1/BUB3/CCT2/MCM7/RRM1/HPRT1/MCM5/MCM2/CCT7/HNRNPA2B1/HNRNPR/MCM6/NCBP1/HNRNPD/XRCC6/APEX1/PGK1/SYNCRIP/XPO1/PSMD7/EIF4G2/SF3B3/USP1/NOLC1/SRSF1/PRDX3/DDX18/RPS10/AIMP2/EIF3D/SET/DDX21/CDC45/G3BP1/SSBP1/HDAC2/PTGES3/CBX3/EIF2S1/U2AF1/SF3A1/VBP1/COX5A/PSMD1/NAP1L1/SERBP1/ORC2/GLO1/EIF4E/HDDC2/TARDBP…
HALLMARK_UV_RESPONSE_DN	HALLMARK_UV_RESPONSE_DN	HALLMARK_UV_RESPONSE_DN	139	-0.248202	-0.695732	0.943925	1	0.736842	4343	tags=18%, list=20%, signal=14%	PRKCA/ATP2B4/ANXA4/MYC/PTPRM/VLDLR/COL1A2/MAP1B/CAV1/MET/F3/IGF1R/COL3A1/PLCB4/COL1A1/SNAI2/ADORA2B/MMP16/GJA1/COL11A1/PMP22/ITGB3/MT1E/BDNF/SCHIP1
HALLMARK_UNFOLDED_PROTEIN_RESPONSE	HALLMARK_UNFOLDED_PROTEIN_RESPONSE	HALLMARK_UNFOLDED_PROTEIN_RESPONSE	106	-0.228238	-0.626793	0.988185	1	0.736842	10011	tags=45%, list=47%, signal=24%	TTC37/EEF2/PARN/FKBP14/DCTN1/HSPA9/ATP6V0D1/ALDH18A1/VEGFA/GOSR2/LSM4/EIF2AK3/RRP9/NOP14/SPCS1/NPM1/SHC1/DNAJB9/TSPYL2/HSPA5/KHSRP/NFYA/ATF4/SERP1/IMP3/NABP1/SEC11A/CEBPB/EIF4A2/POP4/NHP2/NOP56/YWHAZ/PAIP1/ATF3/ARFGAP1/SRPRB/RPS14/KDELR3/LSM1/EXOSC5/EIF4EBP1/IFIT1/TUBB2A/BAG3/EXOSC4/CHAC1/IGFBP1
HALLMARK_ADIPOGENESIS	HALLMARK_ADIPOGENESIS	HALLMARK_ADIPOGENESIS	189	-0.217071	-0.61357	0.990826	1	0.736842	5150	tags=17%, list=24%, signal=13%	SLC19A1/DHRS7B/ADCY6/NDUFB7/DHRS7/RAB34/OMD/COL15A1/MRPL15/ANGPTL4/SLC27A1/SCARB1/EPHX2/ELOVL6/SNCG/ATP1B3/PDCD4/TST/PHLDB1/FABP4/SSPN/LAMA4/CD36/ADIPOQ/CYP4B1/MRAP/PTGER3/RETN/ITIH5/LPL/CIDEA/ORM1
HALLMARK_TGF_BETA_SIGNALING	HALLMARK_TGF_BETA_SIGNALING	HALLMARK_TGF_BETA_SIGNALING	54	-0.215482	-0.550779	0.991745	1	0.736842	5944	tags=24%, list=28%, signal=17%	TGIF1/BMPR1A/FNTA/KLF10/SERPINE1/WWTR1/SLC20A1/BMP2/CDKN1C/PPP1R15A/CTNNB1/CDH1/NOG
HALLMARK_UV_RESPONSE_UP	HALLMARK_UV_RESPONSE_UP	HALLMARK_UV_RESPONSE_UP	154	-0.203661	-0.573053	0.998962	1	0.736842	6100	tags=26%, list=29%, signal=19%	NPTXR/GLS/UROD/ATF3/BTG3/POLR2H/GRINA/FGF18/BSG/AMD1/CTSV/AP2S1/CDC34/BMP2/APOM/STK25/ENO2/CDKN1C/KLHDC3/HMOX1/ATP6V1C1/MAOA/MMP14/CLTB/TST/OLFM1/MAPK8IP2/TCHH/C4BPB/NR4A1/SHOX2/CA2/HSPA2/TYRO3/AQP3/FMO1/CCK/EPCAM/KCNH2/COL2A1
HALLMARK_DNA_REPAIR	HALLMARK_DNA_REPAIR	HALLMARK_DNA_REPAIR	147	0.184711	0.75777	1	1	0.736842	17339	tags=100%, list=82%, signal=18%	HCLS1/PDE4B/ADRM1/POLA2/RFC3/PRIM1/RAE1/RPA2/MPC2/RPA3/USP11/NELFCD/RAD51/CDA/UPF3B/BCAM/NFX1/HPRT1/TK2/AK3/CSTF3/FEN1/SSRP1/AGO4/RFC2/ALYREF/POLD4/PNP/BCAP31/CLP1/NT5C3A/POLR2A/POLR2C/GTF2B/ADA/RAD52/POLA1/NUDT21/CMPK2/ELL/POLR2D/POM121/ARL6IP1/XPC/POLR3GL/SF3A3/RFC5/TAF10/TAF12/POLR2G/SURF1/DDB1/ZWINT/POLR3C/COX17/UMPS/PDE6G/TSG101/TYMS/VPS37B/GTF2H3/GTF3C5/GTF2H5/SNAPC4/POLD3/DGUOK/GTF2H1/RFC4…
HALLMARK_MYC_TARGETS_V2	HALLMARK_MYC_TARGETS_V2	HALLMARK_MYC_TARGETS_V2	58	0.187901	0.6494	1	1	0.736842	17255	tags=100%, list=81%, signal=19%	NOP2/DUSP2/PLK4/RRP12/RCL1/TFB2M/NDUFAF4/RABEPK/PLK1/MCM5/PRMT3/LAS1L/NOLC1/DDX18/AIMP2/TBRG4/CBX3/TCOF1/HK2/SLC29A2/IPO4/NIP7/SRM/HSPD1/CDK4/PPAN/FARSA/PPRC1/MPHOSPH10/PA2G4/MRTO4/GNL3/UTP20/IMP4/WDR74/WDR43/RRP9/SUPV3L1/NPM1/NOP16/PUS1/PES1/GRWD1/MAP3K6/TMEM97/HSPE1/DCTPP1/MYBBP1A/UNG/SORD/MCM4/NOC4L/NOP56/BYSL/PHB/SLC19A1/EXOSC5/MYC
HALLMARK_OXIDATIVE_PHOSPHORYLATION	HALLMARK_OXIDATIVE_PHOSPHORYLATION	HALLMARK_OXIDATIVE_PHOSPHORYLATION	184	0.185188	0.743407	1	1	0.736842	16989	tags=99%, list=80%, signal=20%	MAOB/ACADM/ETFDH/PDK4/ACAA1/LDHB/SDHA/ECHS1/GOT2/FH/SLC25A20/ALAS1/IDH3A/ETFA/MTRR/PHB2/MPC1/IDH1/SDHB/LDHA/AIFM1/CYCS/PDHX/IDH2/SDHD/AFG3L2/HADHB/CPT1A/OPA1/NDUFA9/DLD/ABCB7/POR/OGDH/HADHA/SLC25A4/MDH1/CYB5R3/LRPPRC/ATP1B1/SLC25A5/PRDX3/DECR1/ACO2/NDUFV2/NDUFA8/IMMT/PDHA1/HCCS/DLST/CS/MFN2/MDH2/OAT/COX15/SDHC/COX5A/NDUFS2/NDUFA6/UQCRH/NDUFS1/ACADVL/GRPEL1/GPI/MRPS30/DLAT/HSD17B10/SURF1/TCIRG1/MT…
HALLMARK_PROTEIN_SECRETION	HALLMARK_PROTEIN_SECRETION	HALLMARK_PROTEIN_SECRETION	95	-0.102056	-0.276881	1	1	0.736842	5627	tags=14%, list=26%, signal=10%	AP2M1/CLTA/ERGIC3/AP2S1/ARFGEF1/ATP6V1H/ATP6V1B1/CLCN3/RAB2A/EGFR/STAM/SSPN/SH3GL2
