# Supplementary material for: An estrogen response-related signature predicts response to immunotherapy in melanoma
Source: Front Immunol. 2023 May 12;14:1109300. doi: 10.3389/fimmu.2023.1109300 (PMC10213284; doi:10.3389/fimmu.2023.1109300)
Supplement: Supplementary Figure 1 — Schematic showing the construction and evaluation of the 11-gene estrogen response related ICB response prediction signature. [file DataSheet_1.zip › Supplementary materials/Supplementary table 6-xCell_signature_corr.xlsx]

## Sheet: xCell_signature_corr
	Rho	p-value	BH adjusted p-value
aDC	0.135216	0.344123	0.646451
Adipocytes	-0.0338851	0.813389	0.939604
Astrocytes	0.20721	0.144572	0.517035
B-cells	0.321322	0.0214964	0.160029
Basophils	0.121956	0.393917	0.681029
CD4+ memory T-cells	0.333999	0.0166054	0.158937
CD4+ naive T-cells	0.239929	0.0899192	0.463429
CD4+ T-cells	0.0728178	0.611589	0.80968
CD4+ Tcm	-0.33912	0.0149173	0.158937
CD4+ Tem	0.0934668	0.514163	0.768017
CD8+ naive T-cells	0.147397	0.301987	0.613126
CD8+ T-cells	0.323763	0.0204699	0.160029
CD8+ Tcm	0.193467	0.173744	0.517035
CD8+ Tem	0.221507	0.118256	0.499748
cDC	0.0301385	0.833712	0.946757
Chondrocytes	-0.00319008	0.982275	0.992454
Class-switched memory B-cells	0.342524	0.0138784	0.158937
CLP	0.181896	0.201431	0.539836
CMP	-0.227464	0.108435	0.499748
DC	-0.00217199	0.987931	0.992454
Endothelial cells	0.175245	0.218691	0.542677
Eosinophils	0.0211872	0.88268	0.969501
Epithelial cells	-0.453031	0.000843123	0.0282446
Erythrocytes	-0.350011	0.0118086	0.158937
Fibroblasts	0.0358416	0.802823	0.939604
GMP	-0.11488	0.42213	0.689822
Hepatocytes	-0.17558	0.217798	0.542677
HSC	-0.0225344	0.875278	0.969501
iDC	0.0160195	0.911162	0.984642
Keratinocytes	-0.564527	1.5967e-05	0.00106979
ly Endothelial cells	0.188527	0.185207	0.517035
Macrophages	0.152941	0.283044	0.608409
Macrophages M1	0.192033	0.177019	0.517035
Macrophages M2	0.0841105	0.557325	0.794485
Mast cells	0.245843	0.0820451	0.458085
Megakaryocytes	0.088493	0.536897	0.782002
Melanocytes	-0.118744	0.406584	0.681029
Memory B-cells	0.134323	0.347347	0.646451
MEP	-0.191446	0.17837	0.517035
Mesangial cells	0.00968764	0.946208	0.992454
Monocytes	0.109167	0.445724	0.6945
MPP	0.0798236	0.577656	0.806311
MSC	-0.220871	0.119343	0.499748
mv Endothelial cells	0.159418	0.263818	0.608409
Myocytes	0.076571	0.593304	0.80968
naive B-cells	0.265014	0.0601876	0.366597
Neurons	0.152269	0.286109	0.608409
Neutrophils	-0.0656988	0.646918	0.817803
NK cells	-0.140551	0.32524	0.640915
NKT	-0.119964	0.401744	0.681029
Osteoblast	-0.0694081	0.628408	0.80968
pDC	0.284042	0.0433843	0.290675
Pericytes	0.0581456	0.685263	0.834775
Plasma cells	0.0443539	0.757284	0.906036
Platelets	0.156749	0.272001	0.608409
Preadipocytes	0.061002	0.670663	0.832119
pro B-cells	-0.00587524	0.967361	0.992454
Sebocytes	-0.339459	0.0148109	0.158937
Skeletal muscle	0.125239	0.38121	0.681029
Smooth muscle	-0.0928507	0.515832	0.768017
Tgd cells	0.20508	0.148837	0.517035
Th1 cells	-0.00135808	0.992454	0.992454
Th2 cells	0.0695928	0.626544	0.80968
Tregs	0.208895	0.141261	0.517035
ImmuneScore	0.199729	0.159587	0.517035
StromaScore	0.110679	0.438259	0.6945
MicroenvironmentScore	0.150588	0.290583	0.608409
