# Supplementary material for: An estrogen response-related signature predicts response to immunotherapy in melanoma
Source: Front Immunol. 2023 May 12;14:1109300. doi: 10.3389/fimmu.2023.1109300 (PMC10213284; doi:10.3389/fimmu.2023.1109300)
Supplement: Supplementary Figure 1 — Schematic showing the construction and evaluation of the 11-gene estrogen response related ICB response prediction signature. [file DataSheet_1.zip › Supplementary materials/Supplementary table 2.xlsx]

## Sheet: GSE91061-DE genes
	baseMean	log2FoldChange	lfcSE	stat	pvalue	padj	gene_symbol
100129271	24.1413	-22.1476	3.63724	-6.08913	1.13528e-09	1.35836e-06	C1orf68
100505839	81.0744	-3.79246	0.887686	-4.2723	1.93471e-05	0.00661394	SH3PXD2A-AS1
100506658	365.185	-1.84697	0.517032	-3.57225	0.000353929	0.0368998	OCLN
100652781	75.8464	2.81691	0.478209	5.89055	3.84923e-09	3.8784e-06	SNX29P1
10382	2778.21	-1.90704	0.509137	-3.74564	0.000179934	0.0260959	TUBB4A
10397	15809.1	-1.69142	0.460044	-3.67665	0.00023632	0.0300325	NDRG1
10472	984.437	1.0554	0.291356	3.62236	0.000291927	0.0331864	ZBTB18
1048	30.151	-5.75082	1.61248	-3.56644	0.00036186	0.037047	CEACAM5
10551	64.9093	-5.88763	1.68333	-3.49761	0.000469442	0.0434154	AGR2
10563	1198.49	3.19652	0.778908	4.10385	4.06334e-05	0.0101903	CXCL13
1071	355.561	2.46594	0.570726	4.3207	1.55533e-05	0.00561044	CETP
10750	387.177	1.65609	0.441407	3.75185	0.000175537	0.025975	GRAP
10804	338.254	-5.00077	1.37469	-3.63774	0.000275037	0.031911	GJB6
1101	75.1081	-2.48655	0.679988	-3.65675	0.000255432	0.0311465	CHAD
11012	103.064	-24.1098	2.47086	-9.75766	1.71056e-22	8.18672e-19	KLK11
1113	41.235	-3.7004	1.00356	-3.68728	0.000226667	0.0295191	CHGA
11184	456.208	1.62236	0.435093	3.72877	0.000192418	0.0274899	MAP4K1
11187	193.098	-4.19649	1.02554	-4.09197	4.27733e-05	0.0104981	PKP3
11202	15.8222	-21.6947	2.78843	-7.78024	7.23852e-15	1.73218e-11	KLK8
114569	779.89	-3.8457	1.04671	-3.67407	0.000238715	0.0300655	MAL2
117159	88.0332	-23.9986	3.69055	-6.50274	7.88724e-11	1.16149e-07	DCD
1191	9664.69	2.53587	0.727236	3.487	0.000488476	0.0441103	CLU
121355	88.2789	2.91214	0.766818	3.79769	0.000146052	0.0231076	GTSF1
122618	126.564	2.01001	0.555029	3.62144	0.000292964	0.0331864	PLD4
1236	405.817	2.67898	0.772947	3.46593	0.000528396	0.0457599	CCR7
123745	21.0693	-22.0852	2.06756	-10.6818	1.23908e-26	1.18604e-22	PLA2G4E
127	82.7685	-5.11052	1.47211	-3.47157	0.000517429	0.0457599	ADH4
1280	180.394	-4.33537	1.0849	-3.99611	6.43908e-05	0.0132548	COL2A1
1308	201.283	-3.4713	0.973328	-3.56643	0.000361878	0.037047	COL17A1
1364	143.426	-3.2805	0.900606	-3.64255	0.00026995	0.031705	CLDN4
144501	173.072	-3.73183	0.925976	-4.03016	5.57392e-05	0.0122652	KRT80
146439	51.221	-4.50136	1.15668	-3.89162	9.95765e-05	0.0184363	CCDC64B
149986	2186.94	0.889645	0.233208	3.81482	0.000136285	0.0226873	LSM14B
150696	94.1558	-3.28113	0.836237	-3.92369	8.72045e-05	0.0168774	PROM2
151888	154.774	2.44649	0.703722	3.47651	0.000507994	0.0454119	BTLA
153769	126.202	-3.25288	0.908571	-3.58022	0.000343306	0.0364961	SH3RF2
154661	75.9533	1.85865	0.502052	3.70211	0.000213813	0.02903	RUNDC3B
1588	140.892	-2.66003	0.703016	-3.78373	0.000154494	0.0240457	CYP19A1
163778	13.2472	-21.3251	3.02029	-7.0606	1.6578e-12	2.64474e-09	SPRR4
170679	26.6644	-2.89482	0.815239	-3.55088	0.000383946	0.0379188	PSORS1C1
170680	24.1637	-4.74739	1.14497	-4.14631	3.37883e-05	0.00958809	PSORS1C2
1747	43.7841	-3.16467	0.830791	-3.80922	0.000139405	0.0227133	DLX3
1776	572.383	3.05553	0.785847	3.8882	0.00010099	0.0184363	DNASE1L3
197	110.975	-5.54266	1.58615	-3.4944	0.000475123	0.0437296	AHSG
197358	414.248	1.63858	0.454237	3.60733	0.000309359	0.0342289	NLRC3
199786	43.4451	2.26214	0.655112	3.45306	0.000554276	0.0465953	FAM129C
1999	110.613	-4.25029	0.970287	-4.38045	1.18436e-05	0.00472363	ELF3
200879	48.2522	-3.50947	0.902667	-3.88789	0.000101118	0.0184363	LIPH
201163	1317.42	-0.602726	0.160782	-3.74871	0.000177744	0.025975	FLCN
213	2948.61	-5.09818	1.37174	-3.71659	0.000201932	0.0283002	ALB
2172	7.61384	-5.32665	1.44085	-3.69689	0.00021826	0.0291998	FABP6
2196	260.442	-3.08699	0.711956	-4.33592	1.45151e-05	0.00540564	FAT2
2208	142.151	3.13938	0.899625	3.48965	0.000483645	0.04409	FCER2
221416	22.3302	-2.72917	0.769277	-3.54771	0.000388593	0.0379552	C6orf223
2243	526.669	-5.17499	1.45747	-3.55067	0.000384258	0.0379188	FGA
2261	212.61	-2.36759	0.594399	-3.98316	6.80045e-05	0.0138498	FGFR3
2266	406.553	-5.14466	1.366	-3.76622	0.000165736	0.0247879	FGG
2277	18.3368	-2.91468	0.779067	-3.74124	0.000183111	0.026357	FIGF
22941	65.1955	-3.0031	0.870267	-3.45078	0.000558977	0.0467295	SHANK2
23209	73.1722	3.16215	0.756823	4.17819	2.93845e-05	0.00892914	MLC1
23240	1393.5	0.890275	0.248007	3.58971	0.000331045	0.0354052	KIAA0922
23539	59.4757	-2.6884	0.655411	-4.10185	4.09869e-05	0.0101903	SLC16A8
23581	32.7343	-8.74103	1.6946	-5.15818	2.49361e-07	0.000183606	CASP14
23624	38.7144	-22.94	2.04475	-11.2189	3.2923e-29	6.30279e-25	CBLC
23650	127.038	-5.39182	1.23837	-4.35398	1.33689e-05	0.0051187	TRIM29
2517	7658.99	1.95209	0.520476	3.75058	0.000176427	0.025975	FUCA1
255189	21.1218	-6.21334	1.41128	-4.40263	1.06945e-05	0.00465306	PLA2G4F
257144	144.398	2.03474	0.551194	3.69151	0.000222925	0.0292307	GCSAM
259	161.985	-5.17701	1.2877	-4.02035	5.8111e-05	0.0124998	AMBP
260436	476.598	3.62599	0.89785	4.03852	5.37895e-05	0.0119738	FDCSP
26051	1135.23	1.73252	0.451426	3.83788	0.0001241	0.0211033	PPP1R16B
26085	31.3245	-4.83523	1.2833	-3.76781	0.000164685	0.0247879	KLK13
2638	241.281	-6.3188	1.71761	-3.67883	0.000234304	0.0300325	GC
2676	36.7999	-3.45178	0.92653	-3.72549	0.000194938	0.0276437	GFRA3
2719	783.865	2.03823	0.566792	3.59608	0.000323049	0.0347441	GPC3
27328	28.7554	4.48448	1.05655	4.24444	2.19136e-05	0.00711041	PCDH11X
27329	64.2553	-5.9195	1.34963	-4.38602	1.15446e-05	0.00470234	ANGPTL3
2810	110.1	-5.15126	1.14851	-4.48515	7.28613e-06	0.00367068	SFN
28316	6.23683	-4.14854	1.19809	-3.46263	0.000534926	0.0457599	CDH20
2841	136.232	2.6796	0.677274	3.95645	7.60731e-05	0.0151703	GPR18
284340	49.9645	-6.6926	1.94111	-3.44781	0.000565142	0.0467407	CXCL17
284837	184.013	-2.29701	0.573114	-4.00794	6.12509e-05	0.0127792	AATBC
286530	869.441	1.83059	0.480239	3.81183	0.000137944	0.0227133	P2RY8
2877	71.7736	-4.32262	0.965386	-4.47761	7.54824e-06	0.00370522	GPX2
2940	81.5263	-6.67782	1.54691	-4.31687	1.58255e-05	0.00561044	GSTA3
3172	13.2905	-5.83836	1.63133	-3.57889	0.000345058	0.0364961	HNF4A
3263	125.162	-3.33644	0.871955	-3.82639	0.000130035	0.0218367	HPX
3362	3.03268	3.62629	0.927997	3.90765	9.31967e-05	0.0177208	HTR6
3373	263.884	-1.98788	0.573543	-3.46597	0.000528319	0.0457599	HYAL1
338094	50.4519	4.01877	0.656718	6.11948	9.38826e-10	1.28378e-06	FAM151A
339390	96.6416	2.99318	0.868295	3.4472	0.000566436	0.0467407	CLEC4G
339855	29.1064	-2.78309	0.794012	-3.5051	0.000456434	0.0432314	KY
339942	84.1338	-1.11638	0.306434	-3.64312	0.000269356	0.031705	H1FX-AS1
34	3579.31	0.773408	0.197123	3.92348	8.72788e-05	0.0168774	ACADM
340075	440.289	-2.71154	0.658114	-4.12017	3.78596e-05	0.00992854	ARSI
3426	4577.8	2.59539	0.673351	3.85444	0.000115995	0.0201874	CFI
342667	73.5665	-3.58762	0.949489	-3.77847	0.000157793	0.0243468	STAC2
342865	18.2846	-6.00746	1.55759	-3.8569	0.000114832	0.0201684	VSTM2B
348378	34.0808	2.64688	0.653348	4.05126	5.0942e-05	0.0118275	FAM159A
350	210.97	-5.76315	1.46212	-3.94163	8.09291e-05	0.0159722	APOH
353132	9.92394	-21.0329	2.49661	-8.42457	3.62084e-17	9.90247e-14	LCE1B
353133	12.9092	-21.4072	2.83448	-7.55242	4.2723e-14	8.1789e-11	LCE1C
3698	162.749	-4.32223	0.997425	-4.33339	1.46831e-05	0.00540564	ITIH2
374383	248.629	-1.48395	0.429176	-3.45768	0.000544856	0.0463587	NCR3LG1
374897	293.682	-5.3956	1.07014	-5.04198	4.60743e-07	0.000315016	SBSN
375057	339.527	-2.1153	0.595985	-3.54925	0.000386332	0.0379279	C1orf95
3827	102.844	-4.4498	1.28229	-3.47019	0.000520081	0.0457599	KNG1
383	101.519	-4.06742	0.985788	-4.12607	3.69023e-05	0.00992854	ARG1
3848	459.404	-4.87529	1.31899	-3.69623	0.000218822	0.0291998	KRT1
3852	374.801	-4.11475	1.1663	-3.52804	0.000418656	0.0398744	KRT5
3854	59.3106	-6.17724	1.46343	-4.22107	2.43149e-05	0.00775807	KRT6B
3861	525.197	-7.04849	1.41085	-4.99593	5.85536e-07	0.000386534	KRT14
3872	309.561	-5.63703	1.10699	-5.09219	3.53945e-07	0.00025096	KRT17
387695	22.9674	-22.1972	3.69072	-6.01433	1.80629e-09	2.0341e-06	C10orf99
388512	28.6229	3.0981	0.688196	4.50177	6.73891e-06	0.00348675	CLEC17A
388533	89.6016	-5.15778	1.28528	-4.01297	5.99587e-05	0.0127539	KRTDAP
388698	161.132	-4.86604	1.21429	-4.00731	6.14129e-05	0.0127792	FLG2
389432	373.495	1.99577	0.553716	3.60432	0.000312968	0.0342369	SAMD5
389643	130.687	3.18136	0.820737	3.87622	0.000106091	0.0191605	NUGGC
390595	95.49	2.56768	0.491563	5.2235	1.75574e-07	0.000146138	UBAP1L
392617	349.938	-2.1337	0.617312	-3.45644	0.000547358	0.0463656	ELFN1
3934	228.075	-5.64898	1.29511	-4.36176	1.29019e-05	0.00504071	LCN2
3963	30.1702	-6.4051	1.76615	-3.62658	0.000287197	0.0331211	LGALS7
399	360.872	2.25304	0.630972	3.57074	0.00035597	0.0368998	RHOH
400581	104.345	1.44611	0.416093	3.47545	0.000510006	0.0454119	GRAPL
400794	3.68404	-3.68093	1.0393	-3.54173	0.000397513	0.0384343	LOC400794
401613	107.172	6.86092	1.26517	5.42291	5.86354e-08	5.34531e-05	LINC00890
4033	655.897	2.28877	0.489911	4.67181	2.98558e-06	0.00178612	LRMP
4050	584.631	2.49891	0.708013	3.52946	0.000416401	0.0398579	LTB
4070	503.727	-4.12197	0.989873	-4.16414	3.12527e-05	0.00923878	TACSTD2
4103	1572.53	-9.37855	2.02496	-4.63147	3.63073e-06	0.00210626	MAGEA4
415117	13.6305	-3.68184	1.01741	-3.61884	0.000295929	0.033325	STX19
4322	198.696	-3.62332	1.01884	-3.55633	0.000376066	0.037808	MMP13
440352	533.613	1.19325	0.341728	3.4918	0.000479779	0.0439469	SNX29P2
441294	240.358	2.22525	0.641778	3.46733	0.000525656	0.0457599	CTAGE15
444882	25.0437	-4.77984	1.20598	-3.96345	7.38733e-05	0.0148866	IGFL4
4680	135.506	-5.05749	1.15158	-4.39178	1.12428e-05	0.00467897	CEACAM6
4747	242.997	-4.27729	1.10467	-3.87201	0.000107942	0.0192205	NEFL
4753	414.655	2.01264	0.472437	4.26012	2.04314e-05	0.00686208	NELL2
4795	641.784	-0.836582	0.236355	-3.53952	0.000400861	0.0385632	NFKBIL1
5017	61.371	-5.10678	1.09154	-4.67853	2.88937e-06	0.00178433	OVOL1
5026	97.128	2.47718	0.687668	3.60229	0.000315425	0.0343097	P2RX5
5055	178.739	-3.80668	0.983407	-3.87091	0.000108432	0.0192205	SERPINB2
5079	38.4995	3.95165	0.887891	4.4506	8.56304e-06	0.00385483	PAX5
5317	203.243	-3.67744	0.826723	-4.44822	8.65846e-06	0.00385483	PKP1
5376	9754.63	-1.15433	0.285567	-4.04225	5.29409e-05	0.0119738	PMP22
54112	21.1172	2.83933	0.678081	4.1873	2.82294e-05	0.00885939	GPR88
5452	505.873	1.80479	0.486863	3.70699	0.00020974	0.0288868	POU2F2
55040	31.3837	-4.54304	1.10515	-4.11077	3.94334e-05	0.0100655	EPN3
55118	5129.49	-3.20421	0.76685	-4.17841	2.93554e-05	0.00892914	CRTAC1
5519	1685.21	0.997421	0.287938	3.46401	0.000532178	0.0457599	PPP2R1B
5522	119.09	-4.61009	1.03172	-4.46836	7.88225e-06	0.00377244	PPP2R2C
55612	133.446	-3.55998	0.94349	-3.7732	0.000161165	0.0244869	FERMT1
55765	195.901	-3.28201	0.816297	-4.02061	5.80486e-05	0.0124998	C1orf106
5652	80.5206	-5.64519	1.07499	-5.25137	1.50973e-07	0.000131374	PRSS8
5653	198.179	-8.12484	1.76524	-4.60267	4.17105e-06	0.00234855	KLK6
5655	98.4837	-4.79209	1.18651	-4.0388	5.3725e-05	0.0119738	KLK10
5672	41.2061	-5.74421	1.40673	-4.08339	4.43832e-05	0.0107553	PSG4
5688	8532.36	1.05128	0.277744	3.78505	0.000153679	0.0240457	PSMA7
56978	116.691	2.14678	0.595185	3.60692	0.000309858	0.0342289	PRDM8
57016	127.603	-5.38253	1.41496	-3.80401	0.000142374	0.0227133	AKR1B10
57111	231.952	-5.67032	1.36198	-4.1633	3.13686e-05	0.00923878	RAB25
57402	570.387	-5.56454	1.30898	-4.25106	2.12758e-05	0.00702247	S100A14
574028	66.993	3.80739	0.737387	5.16335	2.42564e-07	0.000183606	CLLU1
574414	11.9326	-21.1544	2.30781	-9.16643	4.88926e-20	1.56e-16	PRR9
57467	160.711	-4.36355	1.05879	-4.12125	3.76817e-05	0.00992854	HHATL
5754	2834.87	-1.1111	0.302254	-3.67604	0.000236884	0.0300325	PTK7
57801	95.9787	-2.16486	0.526625	-4.11081	3.94266e-05	0.0100655	HES4
60468	359.798	1.71402	0.440544	3.89069	9.99582e-05	0.0184363	BACH2
6273	414.776	-4.00218	0.884166	-4.5265	5.99688e-06	0.00318901	S100A2
6317	19.7667	-22.0037	2.31106	-9.52104	1.71451e-21	6.56453e-18	SERPINB3
6337	109.434	-3.11178	0.862933	-3.60604	0.0003109	0.0342289	SCNN1A
6369	52.0788	2.64408	0.716002	3.69284	0.000221765	0.0292307	CCL24
642587	18.258	-21.694	3.56019	-6.09351	1.10459e-09	1.35836e-06	MIR205HG
643	57.046	2.74055	0.761164	3.60047	0.000317645	0.0343559	CXCR5
644660	12.9594	-1.97323	0.569907	-3.46238	0.000535427	0.0457599	RAD21-AS1
653499	61.5531	-6.43309	1.6466	-3.90689	9.34915e-05	0.0177208	LGALS7B
654	167.805	1.70981	0.468825	3.64701	0.000265311	0.0315473	BMP6
6550	735.914	-3.58187	0.688909	-5.19933	2.00007e-07	0.000159539	SLC9A3
6590	548.783	-4.08028	1.00391	-4.06439	4.81576e-05	0.0115241	SLPI
6689	337.472	3.0788	0.840362	3.66366	0.000248633	0.0308577	SPIB
6700	110.773	-23.5592	2.31667	-10.1694	2.71485e-24	1.73243e-20	SPRR2A
6703	138.43	-6.75749	1.53863	-4.3919	1.12366e-05	0.00467897	SPRR2D
6706	43.7077	-23.1091	3.20139	-7.21844	5.25869e-13	9.15203e-10	SPRR2G
6865	86.5026	-1.58692	0.435114	-3.64712	0.000265192	0.0315473	TACR2
6874	977.907	0.738633	0.199142	3.70907	0.000208018	0.0288573	TAF4
6906	13.7675	-21.4999	3.58108	-6.00376	1.92803e-09	2.05056e-06	SERPINA7
729238	21.9455	-8.07271	2.26108	-3.57029	0.000356585	0.0368998	SFTPA2
7477	33.7877	-4.99864	1.368	-3.65398	0.00025821	0.0312145	WNT7B
762	46.0742	-2.8278	0.76909	-3.67681	0.000236166	0.0300325	CA4
768239	73.3996	-23.7604	3.06679	-7.74765	9.36112e-15	1.99121e-11	PSAPL1
771	1038.83	-2.3195	0.652616	-3.55416	0.000379186	0.037808	CA12
78997	12.4384	-3.71388	1.05991	-3.50395	0.000458419	0.0432314	GDAP1L1
79098	203.817	-4.5043	0.808069	-5.57415	2.48735e-08	2.38089e-05	C1orf116
7915	1270.96	1.49194	0.419644	3.55525	0.000377616	0.037808	ALDH5A1
79722	28.0895	2.08136	0.587562	3.54236	0.000396566	0.0384343	ANKRD55
79727	270.045	-6.78459	1.85303	-3.66135	0.000250894	0.0308577	LIN28A
79814	164.952	2.18691	0.538779	4.05901	4.92805e-05	0.0116472	AGMAT
79852	71.3651	-2.83553	0.737527	-3.84464	0.000120729	0.0208219	EPHX3
80004	91.6869	-3.90205	0.855577	-4.56072	5.09785e-06	0.00278838	ESRP2
80008	129.415	2.17235	0.622907	3.48744	0.000487665	0.0441103	TMEM156
80303	1943.52	-2.63259	0.710744	-3.704	0.000212229	0.0290208	EFHD1
80709	1645.64	1.3378	0.354231	3.77662	0.000158972	0.0243468	AKNA
8115	97.8507	3.2071	0.881204	3.63945	0.000273217	0.0318931	TCL1A
815	81.1002	-2.05486	0.590524	-3.47972	0.000501936	0.045113	CAMK2A
81575	1304.38	1.6149	0.461542	3.49893	0.000467133	0.0434154	APOLD1
81607	170.023	-3.07258	0.831485	-3.69529	0.000219639	0.0291998	PVRL4
8277	224.384	-2.71398	0.759903	-3.57148	0.000354968	0.0368998	TKTL1
83259	12.1785	4.06937	1.12854	3.60587	0.000311107	0.0342289	PCDH11Y
83953	65.898	5.01192	1.2376	4.04972	5.1279e-05	0.0118275	FCAMR
84433	398.662	1.89665	0.546683	3.46938	0.000521664	0.0457599	CARD11
84636	133.808	2.63881	0.720833	3.66078	0.000251452	0.0308577	GPR174
84765	500.414	-1.3557	0.387563	-3.49803	0.000468717	0.0434154	ZNF577
84808	40.3763	-2.56107	0.673191	-3.80438	0.00014216	0.0227133	PERM1
84960	42.9243	-1.03036	0.289703	-3.55661	0.000375673	0.037808	CCDC183
8516	144.298	2.11894	0.552244	3.83696	0.000124565	0.0211033	ITGA8
8526	301.437	1.39583	0.336849	4.1438	3.41598e-05	0.00958809	DGKE
8581	40.8313	-8.12235	1.96294	-4.13784	3.50588e-05	0.00958809	LY6D
8710	147.966	-4.23785	1.14048	-3.71585	0.000202524	0.0283002	SERPINB7
8796	316.246	-5.80065	1.30116	-4.45808	8.26971e-06	0.00385483	SCEL
9080	5.42417	-4.83196	1.16754	-4.13857	3.49484e-05	0.00958809	CLDN9
9091	858.039	-0.805115	0.219728	-3.66415	0.000248162	0.0308577	PIGQ
91646	60.4806	-4.11948	1.13709	-3.62282	0.000291409	0.0331864	TDRD12
92196	189.345	-2.31115	0.632681	-3.65294	0.000259251	0.0312145	DAPL1
93099	2601.15	-3.27342	0.764124	-4.28388	1.83659e-05	0.00639267	DMKN
931	512.324	2.67641	0.775157	3.45273	0.000554938	0.0465953	MS4A1
933	1082.41	2.27552	0.659766	3.44898	0.000562717	0.0467407	CD22
94039	370.765	0.850641	0.238909	3.56052	0.000370127	0.0376899	ZNF101
9413	660.811	-2.41032	0.514942	-4.68076	2.85809e-06	0.00178433	FAM189A2
9635	101.135	-4.25283	1.02335	-4.1558	3.24145e-05	0.00940217	CLCA2
973	830.997	3.16435	0.831118	3.80734	0.000140468	0.0227133	CD79A
9806	1107.71	1.71978	0.491275	3.50065	0.000464132	0.0434154	SPOCK2
