# Supplementary material for: An estrogen response-related signature predicts response to immunotherapy in melanoma
Source: Front Immunol. 2023 May 12;14:1109300. doi: 10.3389/fimmu.2023.1109300 (PMC10213284; doi:10.3389/fimmu.2023.1109300)
Supplement: Supplementary Figure 1 — Schematic showing the construction and evaluation of the 11-gene estrogen response related ICB response prediction signature. [file DataSheet_1.zip › Supplementary materials/Supplementary table 5.xlsx]

## Sheet: GSEA_hallmark_melanoma_11gene_m
	ID	Description	setSize	enrichmentScore	NES	pvalue	p.adjust	qvalues	rank	leading_edge	core_enrichment
HALLMARK_INTERFERON_GAMMA_RESPONSE	HALLMARK_INTERFERON_GAMMA_RESPONSE	HALLMARK_INTERFERON_GAMMA_RESPONSE	195	0.593288	2.27626	1.78e-13	8.9e-12	6.75e-12	4536	tags=58%, list=21%, signal=46%	BANK1/CXCL11/GBP4/IRF8/VCAM1/CD69/GPR18/PTPN6/CASP1/CIITA/IL7/HLA-DQA1/CD38/STAT4/HLA-DRB1/CSF2RB/C1S/CD74/SLAMF7/SERPING1/SOD2/CXCL9/IFIH1/IFIT2/LCP2/FCGR1A/CD86/ST8SIA4/IL2RB/CXCL10/IL18BP/IFI44L/TNFAIP3/IFIT3/CMKLR1/HLA-DMA/IRF5/IFIT1/IRF1/APOL6/CD40/CCL5/SAMD9L/GZMA/IL10RA/GCH1/OAS2/PDE4B/HLA-B/PIM1/ITGB7/CD274/ST3GAL5/TAP1/NLRC5/SELP/BATF2/IFNAR2/LYSMD2/PARP14/JAK2/CMPK2/RSAD2/ICAM1/IRF2/EPS…
HALLMARK_ALLOGRAFT_REJECTION	HALLMARK_ALLOGRAFT_REJECTION	HALLMARK_ALLOGRAFT_REJECTION	194	0.554427	2.12426	5.76e-11	1.44e-09	1.09e-09	3146	tags=55%, list=15%, signal=47%	CCL19/CXCL13/RPL3L/MMP9/IL2/CD40LG/HLA-DOB/FCGR2B/SIT1/TRAT1/CD3G/LCK/HLA-DOA/IL27RA/IRF8/PTPRC/CTSS/CD3E/CD4/CD96/CDKN2A/IL12B/CD247/ZAP70/ITGB2/IL2RG/CRTAM/MAP4K1/PTPN6/ITGAL/CCR2/LIF/IL7/CD7/HLA-DQA1/CD8B/CAPG/HLA-DRA/HLA-DMB/CARTPT/IL16/CD3D/STAT4/CD1D/BCAT1/CCND2/HCLS1/CCR5/IL10/CD28/CD74/LTB/CD2/FGR/TNF/WAS/ITK/CXCL9/CD8A/LY75/LY86/CD79A/IFNG/CXCR3/TLR2/LCP2/TLR6/TLR1/CD86/PRKCB/IL2RA/ST8SI…
HALLMARK_MYOGENESIS	HALLMARK_MYOGENESIS	HALLMARK_MYOGENESIS	198	0.536661	2.0635	2.09e-10	3.49e-09	2.64e-09	1693	tags=19%, list=8%, signal=18%	MYL1/TNNC2/MB/CAV3/MYH2/CKM/CSRP3/CACNG1/MYLPF/MYL2/MYH1/ACTA1/ACTN2/MYF6/TNNI1/SLN/ACTN3/CASQ1/MYOZ1/TNNI2/PYGM/APOD/CHRNA1/ANKRD2/MYOG/CAMK2B/MYL3/CLU/SGCG/ATP2A1/CFD/TNNT3/MYH7/PVALB/FHL1/MYH4/LSP1/DES
HALLMARK_INTERFERON_ALPHA_RESPONSE	HALLMARK_INTERFERON_ALPHA_RESPONSE	HALLMARK_INTERFERON_ALPHA_RESPONSE	93	0.596038	2.04867	1.32e-06	1.65e-05	1.25e-05	4234	tags=54%, list=20%, signal=43%	SELL/CXCL11/GBP4/CASP1/IL7/CCRL2/C1S/CD74/IFIH1/IFIT2/CXCL10/IFI44L/IFIT3/LAMP3/IRF1/SAMD9L/TAP1/BATF2/PARP14/TMEM140/CMPK2/RSAD2/IRF2/EPSTI1/UBA7/HLA-C/SAMD9/B2M/RTP4/LAP3/CSF1/IL4R/PSMB9/USP18/SP110/TRIM21/GBP2/PSMB8/TRIM14/OAS1/NUB1/DDX60/LPAR6/IL15/PARP9/IFITM1/TXNIP/PARP12/MX1/BST2
HALLMARK_INFLAMMATORY_RESPONSE	HALLMARK_INFLAMMATORY_RESPONSE	HALLMARK_INFLAMMATORY_RESPONSE	199	0.442613	1.7015	9.82e-06	9.82e-05	7.44e-05	4290	tags=49%, list=20%, signal=39%	GP1BA/NPFFR2/ITGB8/OLR1/SELL/LTA/MEP1A/CXCL11/CD48/CCR7/LCK/CCL24/TNFRSF9/MARCO/KCNA3/IL12B/CD69/ADGRE1/IL7R/LIF/GPR183/IRAK2/NDP/CCRL2/GPC3/IL10/PTGER4/RASGRP1/CXCR6/CXCL9/CYBB/TLR2/LCP2/TLR1/IL2RB/CXCL10/SEMA4D/GPR132/MSR1/EBI3/CD14/SLAMF1/SLC1A2/CMKLR1/C5AR1/IL18R1/LYN/C3AR1/PTAFR/LAMP3/IL1A/IRF1/CD40/CCL5/PIK3R5/IL10RA/GCH1/RGS1/PDE4B/CX3CL1/TNFRSF1B/BTG2/PDPN/TACR3/CD82/LPAR1/CHST2/TLR3/ICAM…
HALLMARK_IL6_JAK_STAT3_SIGNALING	HALLMARK_IL6_JAK_STAT3_SIGNALING	HALLMARK_IL6_JAK_STAT3_SIGNALING	86	0.412084	1.39672	0.0233482	0.106128	0.080434	4685	tags=53%, list=22%, signal=42%	DNTT/CXCL13/CXCL11/IL2RG/IL7/CD38/CSF2RB/LTB/TNF/CXCL9/TLR2/IL2RA/CXCL10/CD9/IL3RA/EBI3/CCR1/CD14/IL18R1/IFNGR1/PLA2G2A/IRF1/PIK3R5/IL12RB1/TNFRSF1B/PIM1/HMOX1/ITGA4/STAT1/CSF1/IL4R/IL15RA/IL9R/SOCS1/IL17RA/GRB2/MYD88/CSF2RA/IFNGR2/A2M/IFNAR1/IL17RB/TGFB1/STAT3/CBL/PTPN1
HALLMARK_IL2_STAT5_SIGNALING	HALLMARK_IL2_STAT5_SIGNALING	HALLMARK_IL2_STAT5_SIGNALING	195	0.330555	1.26823	0.0298929	0.124554	0.0943986	3956	tags=31%, list=19%, signal=25%	TNFSF11/CCR4/SELL/GPR83/CD48/GBP4/IRF8/TNFRSF9/CTLA4/ICOS/LIF/TNFRSF8/TLR7/CAPG/SCN9A/SLC39A8/CST7/CCND2/IL10/CD83/LTB/CD86/IL2RA/F2RL2/IL2RB/CXCL10/SPRY4/GPR65/RHOH/IL3RA/ABCB1/EOMES/IL18R1/IFNGR1/IL10RA/CDC42SE2/BATF/TNFRSF1B/PIM1/SYT11/SELP/TNFSF10/AHR/TIAM1/LRRC8C/CTSZ/CSF1/IL4R/IGF1R/ETV4/SOCS1/PHTF2/PLIN2/SLC2A3/HK2/SWAP70/SNX9/CCND3/TGM2/IKZF4
HALLMARK_REACTIVE_OXYGEN_SPECIES_PATHWAY	HALLMARK_REACTIVE_OXYGEN_SPECIES_PATHWAY	HALLMARK_REACTIVE_OXYGEN_SPECIES_PATHWAY	47	0.391649	1.20617	0.188	0.522222	0.395789	3876	tags=21%, list=18%, signal=17%	IPCEF1/FTL/HHEX/SOD2/LSP1/CAT/MGST1/EGLN2/GLRX/GSR
HALLMARK_G2M_CHECKPOINT	HALLMARK_G2M_CHECKPOINT	HALLMARK_G2M_CHECKPOINT	190	0.233649	0.89223	0.767123	1	0.757895	8325	tags=46%, list=39%, signal=28%	PTTG3P/RPS6KA5/DMD/ATF5/LBR/E2F2/MEIS2/EGF/GINS2/PDS5B/HMMR/RBL1/RPA2/BRCA2/CASP8AP2/PBK/SLC38A1/EFNA5/TGFB1/NUSAP1/WRN/ARID4A/HOXC10/NASP/SAP30/EZH2/MARCKS/KIF15/POLA2/STMN1/NDC80/NOTCH2/CDKN1B/MKI67/AMD1/BCL3/HIF1A/KIF4A/ATRX/CDC20/KIF2C/CUL1/TOP2A/CTCF/LMNB1/POLE/BARD1/FBXO5/MCM6/TMPO/MTF2/MCM3/TLE3/HMGN2/SYNCRIP/KATNA1/E2F4/KIF20B/EWSR1/PML/SUV39H1/CHEK1/DBF4/SFPQ/CCNF/FOXN3/TTK/KIF22/BUB3/OD…
HALLMARK_APOPTOSIS	HALLMARK_APOPTOSIS	HALLMARK_APOPTOSIS	159	0.230842	0.851426	0.911111	1	0.757895	5269	tags=36%, list=25%, signal=28%	CLU/CD69/CASP1/BIRC3/CD38/CCND2/CD2/TNF/SOD2/FASLG/F2R/PMAIP1/DPYD/PRF1/CD14/IFNB1/SATB1/IFNGR1/IL1A/IRF1/CYLD/GCH1/BTG2/TAP1/HMOX1/EGR3/TNFSF10/CASP4/HGF/PPT1/ANKH/FEZ1/BNIP3L/ERBB3/BCL2L11/IL18/PLCB2/LEF1/TIMP3/MADD/GSR/TXNIP/HMGB2/ENO2/SMAD7/CASP9/CASP8/GPX1/RNASEL/ROCK1/TGFBR3/BID/LGALS3/CDKN1B/CFLAR/SC5D/BMF/RETSAT
HALLMARK_NOTCH_SIGNALING	HALLMARK_NOTCH_SIGNALING	HALLMARK_NOTCH_SIGNALING	32	0.296036	0.844611	0.744444	1	0.757895	5406	tags=28%, list=25%, signal=21%	DTX1/FZD7/MAML2/FZD1/ST3GAL6/DLL1/SAP30/NOTCH2/CUL1
HALLMARK_HEME_METABOLISM	HALLMARK_HEME_METABOLISM	HALLMARK_HEME_METABOLISM	194	0.219179	0.839774	0.942029	1	0.757895	2837	tags=15%, list=13%, signal=14%	RHAG/ANK1/KEL/KLF1/SLC22A4/TSPO2/SLC30A10/CLIC2/LMO2/SPTA1/TAL1/CTSB/SLC7A11/GYPE/CAT/ACP5/TRIM10/UCP2/C3/TSPAN5/KAT2B/XK/EPB41/MPP1/RHD/BTG2/GYPB/TFRC/TRIM58/BMP2K
HALLMARK_MITOTIC_SPINDLE	HALLMARK_MITOTIC_SPINDLE	HALLMARK_MITOTIC_SPINDLE	198	0.192516	0.740241	1	1	0.757895	7021	tags=33%, list=33%, signal=23%	DOCK2/RAPGEF5/DOCK4/ARHGEF3/EPB41/ARHGAP27/TIAM1/FGD6/PCM1/EPB41L2/ARHGEF2/OPHN1/FSCN1/BCL2L11/PCGF5/ARHGAP4/CNTRL/RAPGEF6/RASA2/KNTC1/SUN2/ANLN/BRCA2/TLK1/WASF2/NUSAP1/PIF1/ROCK1/MARCKS/PREX1/KIF15/NCK1/ARHGAP29/NDC80/NOTCH2/HOOK3/KIF4A/LATS1/TUBGCP3/KIF2C/ARAP3/CKAP5/TOP2A/LMNB1/TUBGCP5/GEMIN4/MYO1E/FBXO5/CEP250/RICTOR/CEP192/RASA1/SPTBN1/SYNPO/CAPZB/WASF1/PLEKHG2/CDC42/CENPJ/KATNA1/SASS6/NIN/A…
HALLMARK_E2F_TARGETS	HALLMARK_E2F_TARGETS	HALLMARK_E2F_TARGETS	195	0.187739	0.720296	1	1	0.757895	8183	tags=45%, list=39%, signal=28%	CDKN2A/TFRC/LBR/DCK/NCAPD2/PSIP1/CCP110/PDS5B/HMMR/HMGB2/BUB1B/USP1/MMS22L/RPA2/BRCA2/MCM7/DCLRE1B/SHMT1/TRIP13/NASP/EZH2/RFC3/NUP107/DNMT1/POLA2/STMN1/CDKN1B/MKI67/ASF1A/PRPS1/KIF4A/NUDT21/CDC20/KIF2C/RPA3/TOP2A/CTCF/LMNB1/RFC2/RAD51AP1/POLE/PMS2/BARD1/NAP1L1/RRM2/CHEK2/MCM6/TMPO/NUP153/PAN2/TIPIN/DIAPH3/MCM3/SYNCRIP/E2F8/NUP205/SPAG5/PPP1R8/MLH1/RPA1/GINS4/RBBP7/SUV39H1/PA2G4/CDCA3/CHEK1/EXOSC8…
HALLMARK_MTORC1_SIGNALING	HALLMARK_MTORC1_SIGNALING	HALLMARK_MTORC1_SIGNALING	194	0.180109	0.690078	1	1	0.757895	5762	tags=20%, list=27%, signal=15%	CORO1A/ITGB2/CXCR4/DAPP1/BCAT1/SLA/SLC7A11/NUPR1/CD9/BTG2/LGMN/TFRC/TES/CFP/SKAP2/LTA4H/GLA/GLRX/SLC2A3/HK2/NAMPT/GSR/M6PR/PRDX1/PDK1/ADD3/G6PD/BHLHE40/HPRT1/SC5D/SLC6A6/IDH1/IGFBP5/GBE1/PGM1/LDHA/PSPH/PSMC2/EDEM1
HALLMARK_TGF_BETA_SIGNALING	HALLMARK_TGF_BETA_SIGNALING	HALLMARK_TGF_BETA_SIGNALING	54	0.181131	0.571752	0.995652	1	0.757895	7216	tags=48%, list=34%, signal=32%	NOG/ID3/RAB31/IFNGR2/TJP1/BMPR1A/ID2/SMAD7/TGFB1/SMAD1/HDAC1/ACVR1/ENG/ARID4B/SKI/HIPK2/MAP3K7/SPTBN1/SKIL/LTBP2/TRIM33/SMURF2/BCAR3/FNTA/PMEPA1/LEFTY2
HALLMARK_PROTEIN_SECRETION	HALLMARK_PROTEIN_SECRETION	HALLMARK_PROTEIN_SECRETION	95	-0.142344	-0.377178	1	1	0.757895	18226	tags=100%, list=86%, signal=14%	PPT1/GLA/SCRN1/ATP1A1/M6PR/LAMP2/GNAS/SNAP23/STX16/CLN5/VAMP7/AP1G1/SNX2/ICA1/CTSC/IGF2R/AP2B1/STX12/VAMP4/SGMS1/RAB22A/GALC/ABCA1/YIPF6/SEC22B/VPS4B/EGFR/COPB1/PAM/ZW10/TMX1/VAMP3/NAPG/VPS45/CD63/ANP32E/MON2/AP3B1/RAB5A/ARFIP1/ARCN1/CLCN3/TSPAN8/USO1/SOD1/RAB9A/LMAN1/RPS6KA3/YKT6/OCRL/TSG101/KIF1B/COPB2/SEC24D/RER1/CLTC/DNM1L/GBF1/TMED10/RAB14/TOM1L1/GOLGA4/CAV2/SEC31A/ARF1/NAPA/AP2S1/GOSR2/STX7…
HALLMARK_DNA_REPAIR	HALLMARK_DNA_REPAIR	HALLMARK_DNA_REPAIR	147	-0.18315	-0.502257	1	1	0.757895	9258	tags=50%, list=44%, signal=28%	GPX4/SNAPC5/FEN1/POLR2D/UMPS/ERCC5/TAF1C/ADCY6/POLH/ERCC4/POLD1/NCBP2/POLR2J/POLD3/AAAS/TAF10/DGUOK/GTF2H5/TAF9/CETN2/NUDT9/SUPT4H1/ADA/VPS37B/GTF2F1/GMPR2/ALYREF/CDA/NME4/COX17/PNP/SEC61A1/SURF1/POLD4/ERCC2/IMPDH2/POLR1C/NME1/BCAM/POLR2F/NELFE/TMED2/GTF3C5/CANT1/NELFB/SAC3D1/POLL/POLR2E/APRT/DAD1/POLE4/MRPL40/RBX1/POLR2H/TARBP2/POLR2K/BOLA2/ZNF707/SRSF6/SNAPC4/ITPA/NT5C/AK1/POLR2I/SDCBP/NME3/CCN…
HALLMARK_EPITHELIAL_MESENCHYMAL_TRANSITION	HALLMARK_EPITHELIAL_MESENCHYMAL_TRANSITION	HALLMARK_EPITHELIAL_MESENCHYMAL_TRANSITION	197	-0.20202	-0.567385	1	1	0.757895	4057	tags=18%, list=19%, signal=15%	PTHLH/CD44/TNFRSF12A/FSTL1/MYL9/LAMA2/NT5E/TPM2/FOXC2/SGCD/ITGA5/ANPEP/LOX/GREM1/COL5A3/SDC4/MMP3/LAMA1/SERPINE1/SDC1/SNAI2/GJA1/COL11A1/PDLIM4/FSTL3/TFPI2/LAMA3/GPC1/IL6/DKK1/LAMC2/COL7A1/AREG/CXCL1/CXCL6
HALLMARK_UV_RESPONSE_DN	HALLMARK_UV_RESPONSE_DN	HALLMARK_UV_RESPONSE_DN	139	-0.212871	-0.578993	0.997732	1	0.757895	5012	tags=20%, list=24%, signal=15%	APBB2/VLDLR/CDON/CDC42BPA/MGMT/COL5A2/BDNF/PMP22/DUSP1/ANXA2/MMP16/ERBB2/PRKCE/PRKCA/LDLR/MYC/F3/SERPINE1/KIT/ID1/PLCB4/SNAI2/GJA1/COL11A1/FHL2/MET/HAS2/SCHIP1
HALLMARK_WNT_BETA_CATENIN_SIGNALING	HALLMARK_WNT_BETA_CATENIN_SIGNALING	HALLMARK_WNT_BETA_CATENIN_SIGNALING	42	-0.247891	-0.586765	0.966443	1	0.757895	2943	tags=14%, list=14%, signal=12%	MYC/JAG1/HDAC11/JAG2/DKK4/DKK1
HALLMARK_TNFA_SIGNALING_VIA_NFKB	HALLMARK_TNFA_SIGNALING_VIA_NFKB	HALLMARK_TNFA_SIGNALING_VIA_NFKB	198	-0.230865	-0.647968	0.992481	1	0.757895	3364	tags=16%, list=16%, signal=14%	MXD1/G0S2/BMP2/LDLR/BTG3/SPHK1/SLC16A6/CEBPD/MYC/PTGS2/F3/SDC4/IL1B/SERPINE1/JAG1/CSF2/MSC/CCL20/F2RL1/TNFAIP6/CXCL2/ZBTB10/SIK1/NR4A1/IL6/KLF4/AREG/CXCL1/CXCL3/NR4A3/SERPINB2/CXCL6
HALLMARK_ADIPOGENESIS	HALLMARK_ADIPOGENESIS	HALLMARK_ADIPOGENESIS	189	-0.231734	-0.648618	0.99137	1	0.757895	5055	tags=22%, list=24%, signal=17%	COX8A/SULT1A1/UCK1/UQCR11/SOWAHC/CRAT/CHCHD10/PEMT/COX6A1/DDT/UQCRQ/REEP6/UBQLN1/ELOVL6/NDUFB7/MRPL15/ARL4A/TOB1/TST/ACADS/ALDH2/SSPN/CYC1/DGAT1/SLC19A1/SNCG/SAMM50/SLC25A1/GPAM/SORBS1/ITIH5/HSPB8/LEP/PDCD4/RETN/PTGER3/CIDEA/ACADL/ANGPTL4/CYP4B1/ORM1
HALLMARK_UNFOLDED_PROTEIN_RESPONSE	HALLMARK_UNFOLDED_PROTEIN_RESPONSE	HALLMARK_UNFOLDED_PROTEIN_RESPONSE	106	-0.260414	-0.70279	0.918014	1	0.757895	8818	tags=51%, list=42%, signal=30%	SEC31A/SSR1/DNAJC3/EXOSC5/DCTN1/ALDH18A1/EXOSC9/SPCS3/CNOT6/BANF1/HSPA9/GOSR2/CKS1B/EIF4E/KHSRP/PREB/EXOSC2/NPM1/LSM4/PDIA6/PDIA5/SRPRB/RRP9/EXOSC1/NOP14/SPCS1/LSM1/NOLC1/SERP1/EIF4A3/SLC7A5/WIPI1/HSP90B1/ATF4/NOP56/IMP3/NFYA/YWHAZ/TUBB2A/BAG3/YIF1A/EEF2/NHP2/KDELR3/PSAT1/RPS14/SLC1A4/STC2/WFS1/ARFGAP1/HSPA5/EXOSC4/CHAC1/DNAJA4
HALLMARK_UV_RESPONSE_UP	HALLMARK_UV_RESPONSE_UP	HALLMARK_UV_RESPONSE_UP	154	-0.256053	-0.706454	0.940529	1	0.757895	5270	tags=29%, list=25%, signal=22%	KLHDC3/LHX2/CA2/POLR2H/JUNB/SULT1A1/CDC34/OLFM1/RHOB/E2F5/PPIF/SPR/NKX2-5/AGO2/SIGMAR1/APOM/STK25/MAPK8IP2/TST/GAL/FOS/GRINA/TUBA4A/DGAT1/MRPL23/GGH/RRAD/ATP6V1C1/BMP2/CHKA/CDK2/BTG3/FMO1/CLTB/TCHH/CXCL2/NR4A1/HSPA2/IL6/CTSV/CCK/C4BPB/AQP3/EPCAM/COL2A1
HALLMARK_PI3K_AKT_MTOR_SIGNALING	HALLMARK_PI3K_AKT_MTOR_SIGNALING	HALLMARK_PI3K_AKT_MTOR_SIGNALING	103	-0.266247	-0.712335	0.912736	1	0.757895	1225	tags=3%, list=6%, signal=3%	FGF22/PITX2/SFN
HALLMARK_HEDGEHOG_SIGNALING	HALLMARK_HEDGEHOG_SIGNALING	HALLMARK_HEDGEHOG_SIGNALING	36	-0.306423	-0.719571	0.859864	1	0.757895	2053	tags=8%, list=10%, signal=8%	CNTFR/SHH/PLG
HALLMARK_MYC_TARGETS_V1	HALLMARK_MYC_TARGETS_V1	HALLMARK_MYC_TARGETS_V1	193	-0.282226	-0.793135	0.865096	1	0.757895	9701	tags=55%, list=46%, signal=30%	MRPL9/HNRNPA3/EIF2S1/SRSF7/EIF4H/TRA2B/U2AF1/HNRNPC/GSPT1/FBL/PSMB3/HSPE1/KPNB1/RPS5/TXNL4A/CDC45/PSMD14/PSMD3/SMARCC1/HDGF/NCBP2/SERBP1/RSL1D1/TCP1/EIF3B/STARD7/CANX/SRM/DHX15/EIF4E/ACP1/C1QBP/ERH/SNRPD1/HNRNPA1/CCNA2/PRPF31/POLE3/PPM1G/SNRPD2/TUFM/NCBP1/CCT7/EXOSC7/UBE2L3/CAD/ILF2/PRDX4/TRIM28/NPM1/SRSF2/DDX21/XRCC6/HSPD1/GLO1/SNRPG/AP3S1/CCT5/RPL14/IMPDH2/RRP9/EEF1B2/RAN/FAM120A/SNRPB2/NME1/PH…
HALLMARK_OXIDATIVE_PHOSPHORYLATION	HALLMARK_OXIDATIVE_PHOSPHORYLATION	HALLMARK_OXIDATIVE_PHOSPHORYLATION	184	-0.288413	-0.805299	0.838219	1	0.757895	8646	tags=48%, list=41%, signal=29%	CYB5R3/CS/MRPL34/BAX/NNT/HSPA9/UQCRFS1/NDUFB6/ATP6V1E1/MDH2/HSD17B10/ACO2/AFG3L2/PDHX/MTX2/HTRA2/COX10/LDHB/COX11/COX6B1/COX17/DECR1/SURF1/ATP6V1H/NDUFA8/COX7C/SLC25A5/NDUFA6/POR/IDH3G/NDUFB4/COX5B/SUCLG1/GRPEL1/POLR2F/ATP6V1D/UQCR10/CASP7/ISCA1/NDUFB8/BDH2/MRPL35/MRPL11/NDUFAB1/ACAT1/TIMM9/ECI1/NDUFC1/TOMM22/ATP6V0C/OXA1L/NDUFA7/NDUFC2/NDUFA3/NDUFA2/VDAC1/TIMM50/TIMM10/SLC25A6/COX8A/UQCR11/SLC25…
HALLMARK_CHOLESTEROL_HOMEOSTASIS	HALLMARK_CHOLESTEROL_HOMEOSTASIS	HALLMARK_CHOLESTEROL_HOMEOSTASIS	73	-0.319928	-0.829619	0.742996	1	0.757895	5068	tags=23%, list=24%, signal=18%	GSTM2/AVPR1A/ACTG1/SCD/ANXA5/CPEB2/NFIL3/GPX8/TNFRSF12A/TM7SF2/CHKA/LDLR/FABP5/JAG1/SQLE/MAL2/ADH4
HALLMARK_ANDROGEN_RESPONSE	HALLMARK_ANDROGEN_RESPONSE	HALLMARK_ANDROGEN_RESPONSE	95	-0.313272	-0.8301	0.758907	1	0.757895	3013	tags=11%, list=14%, signal=9%	ARID5B/MAP7/SORD/HPGD/ZBTB10/TMPRSS2/AZGP1/KRT8/SPDEF/KRT19
HALLMARK_COMPLEMENT	HALLMARK_COMPLEMENT	HALLMARK_COMPLEMENT	200	-0.30675	-0.861776	0.741693	1	0.757895	1498	tags=10%, list=7%, signal=9%	IL6/S100A9/CTSV/F10/LTF/C4BPB/CXCL1/TMPRSS6/APOA4/PCSK9/HNF4A/PRSS3/F7/ITIH1/SERPINB2/C9/PLG/SERPINC1/F2
HALLMARK_SPERMATOGENESIS	HALLMARK_SPERMATOGENESIS	HALLMARK_SPERMATOGENESIS	119	-0.321605	-0.867844	0.716916	1	0.757895	2091	tags=15%, list=10%, signal=14%	NEFH/YBX2/TNP1/PACRG/HSPA2/TNNI3/THEG/PCSK1N/HTR5A/LDHC/HBZ/TKTL1/GAPDHS/SYCP1/IL13RA2/CCNA1/MTNR1A/CFTR
HALLMARK_HYPOXIA	HALLMARK_HYPOXIA	HALLMARK_HYPOXIA	191	-0.314223	-0.88131	0.696774	1	0.757895	4226	tags=22%, list=20%, signal=18%	DUSP1/ANXA2/NDRG1/KDELR3/NFIL3/ISG20/PPFIA4/FOS/NEDD4L/EXT1/GYS1/ATP7A/STC2/GALK1/SLC25A1/PRKCA/HSPA5/ILVBL/LOX/F3/PPP1R3C/SDC4/SERPINE1/BRS3/ENO3/EFNA3/GPC1/IL6/TMEM45A/ANGPTL4/HAS1/LDHC/NCAN/TKTL1/GAPDHS/CA12/INHA/EDN2/B4GALNT2/SULT2B1/PKP1/ALDOB
HALLMARK_MYC_TARGETS_V2	HALLMARK_MYC_TARGETS_V2	HALLMARK_MYC_TARGETS_V2	58	-0.397716	-0.999782	0.477099	0.993957	0.753315	8610	tags=50%, list=41%, signal=30%	EXOSC5/GRWD1/SRM/WDR74/RABEPK/TMEM97/IMP4/PES1/NPM1/PPRC1/MAP3K6/HSPD1/PUS1/RRP9/PHB/NOLC1/AIMP2/WDR43/MCM4/NOP16/NOP56/UNG/BYSL/IPO4/SLC29A2/NOC4L/SLC19A1/MYC/SORD
HALLMARK_KRAS_SIGNALING_UP	HALLMARK_KRAS_SIGNALING_UP	HALLMARK_KRAS_SIGNALING_UP	196	-0.359456	-1.00943	0.456009	0.991323	0.751318	2607	tags=20%, list=12%, signal=18%	IL1B/ALDH1A2/GPRC5B/KIF5C/CSF2/RBP4/CCL20/F2RL1/BTC/IL1RL2/GNG11/MALL/PTPRR/RETN/CIDEA/HKDC1/JUP/HOXD11/KLF4/WNT7A/ANGPTL4/MMP10/PPBP/EMP1/PCSK1N/TNNT2/TSPAN1/PLEK2/GALNT3/NR1H4/SLPI/PCP4/ARG1/NR0B2/USH1C/EREG/FGF9/ANXA10/PIGR/CFHR2
HALLMARK_APICAL_JUNCTION	HALLMARK_APICAL_JUNCTION	HALLMARK_APICAL_JUNCTION	193	-0.360247	-1.0124	0.445396	0.991323	0.751318	1684	tags=10%, list=8%, signal=9%	CLDN11/LAMA3/CDH1/JUP/ICAM5/LAMC2/CLDN6/CRB3/GRB7/PDZD3/PPP2R2C/DSC1/CLDN18/CLDN4/COL17A1/KRT31/CDSN/CLDN8/DSC3
HALLMARK_GLYCOLYSIS	HALLMARK_GLYCOLYSIS	HALLMARK_GLYCOLYSIS	196	-0.379466	-1.06563	0.350858	0.835377	0.633128	4505	tags=24%, list=21%, signal=19%	PGAM2/FAM162A/NANP/TGFA/BIK/PC/KDELR3/TFF3/CD44/ISG20/PPFIA4/B4GALT7/PGLS/EXT1/CAPN5/GYS1/SPAG4/NT5E/STC2/ARTN/IDUA/ABCB6/GALK1/AGRN/SLC16A3/NOL3/CYB5A/SRD5A3/HSPA5/FBP2/DSC2/SDC1/CACNA1H/EFNA3/PKP2/GPC1/ANGPTL4/CLDN3/LDHC/B3GNT3/MET/GYS2/TKTL1/GAPDHS/ALDOB/ELF3/GPR87
HALLMARK_ANGIOGENESIS	HALLMARK_ANGIOGENESIS	HALLMARK_ANGIOGENESIS	36	-0.47948	-1.12596	0.30068	0.751701	0.56971	403	tags=22%, list=2%, signal=22%	PF4/PTK2/JAG1/PGLYRP1/JAG2/VTN/CXCL6/APOH
HALLMARK_APICAL_SURFACE	HALLMARK_APICAL_SURFACE	HALLMARK_APICAL_SURFACE	42	-0.498005	-1.17879	0.248322	0.653479	0.495269	2411	tags=21%, list=11%, signal=19%	HSPB1/MAL/RTN4RL1/SLC2A4/SCUBE1/RHCG/ATP6V0A4/PCSK9/LYPD3
HALLMARK_FATTY_ACID_METABOLISM	HALLMARK_FATTY_ACID_METABOLISM	HALLMARK_FATTY_ACID_METABOLISM	153	-0.435345	-1.20177	0.176018	0.517699	0.392361	1650	tags=8%, list=8%, signal=8%	CIDEA/ACADL/ADH1C/RDH16/HAO2/GAPDHS/ALDH3A1/CA6/HMGCS2/ADH7/CYP4A22/CYP4A11/FABP1
HALLMARK_PEROXISOME	HALLMARK_PEROXISOME	HALLMARK_PEROXISOME	104	-0.461403	-1.23881	0.136682	0.427132	0.323721	1975	tags=12%, list=9%, signal=11%	CACNA1B/RXRG/DIO1/HSD11B2/FABP6/CRABP2/TTR/UGT2B17/HAO2/ABCC8/SULT2B1/SERPINA6/ALB
HALLMARK_P53_PATHWAY	HALLMARK_P53_PATHWAY	HALLMARK_P53_PATHWAY	192	-0.472065	-1.32659	0.0459402	0.164072	0.124349	881	tags=8%, list=4%, signal=8%	ZBTB16/TAX1BP3/JAG2/TCHH/EPS8L2/PERP/KLF4/NHLH2/TP63/GPX2/CLCA2/KRT17/SFN/SERPINB5/KLK8
HALLMARK_BILE_ACID_METABOLISM	HALLMARK_BILE_ACID_METABOLISM	HALLMARK_BILE_ACID_METABOLISM	112	-0.526834	-1.42624	0.0367394	0.141305	0.107095	1882	tags=18%, list=9%, signal=16%	DIO2/HSD17B6/CYP7B1/GNMT/RXRG/DIO1/SOAT2/HSD3B1/TTR/ABCG8/NR1H4/NR0B2/HAO1/AKR1D1/SULT2B1/CYP8B1/AGXT/APOA1/SERPINA6/GC
HALLMARK_PANCREAS_BETA_CELLS	HALLMARK_PANCREAS_BETA_CELLS	HALLMARK_PANCREAS_BETA_CELLS	38	-0.610281	-1.43921	0.0566802	0.188934	0.143192	622	tags=21%, list=3%, signal=20%	SCGN/HNF1A/GCG/ABCC8/CHGA/SST/FOXA2/SLC2A2
HALLMARK_ESTROGEN_RESPONSE_EARLY	HALLMARK_ESTROGEN_RESPONSE_EARLY	HALLMARK_ESTROGEN_RESPONSE_EARLY	194	-0.542176	-1.5228	0.00252062	0.0126031	0.00955184	4065	tags=30%, list=19%, signal=25%	TFF3/KAZN/TOB1/CD44/FOS/ABLIM1/WWC1/ALDH3B1/FAM102A/SLC1A4/STC2/WFS1/FARP1/MAPT/PDZK1/SEC14L2/PRSS23/NBL1/PTGES/REEP1/MYC/KRT18/SYBU/FRK/TSKU/RAB17/CLDN7/HSPB8/KCNK5/GJA1/P2RY2/MLPH/SLC37A1/DHRS2/FHL2/KLF4/TMPRSS3/CLIC3/RAPGEFL1/TTC39A/MUC1/RHOD/KRT8/CA12/AREG/AQP3/LAD1/SCNN1A/KRT19/KRT13/MSMB/SULT2B1/OVOL2/TFF1/ESRP2/KLK10/ELF3/KRT15/SFN
HALLMARK_XENOBIOTIC_METABOLISM	HALLMARK_XENOBIOTIC_METABOLISM	HALLMARK_XENOBIOTIC_METABOLISM	196	-0.563086	-1.58127	0.000900078	0.00500044	0.0037898	2557	tags=22%, list=12%, signal=19%	HGFAC/SERPINE1/AKR1C2/FMO3/RBP4/LCAT/SLC22A1/CYP26A1/GCKR/SMOX/CYP2E1/GNMT/HSD17B2/ITIH4/JUP/ADH1C/HES6/F10/UPB1/MBL2/DDC/TTPA/ARG1/XDH/ALDH3A1/F11/CRP/HNF4A/CYP4F2/VTN/CYP2C18/ITIH1/ADH7/GSTA3/TAT/FETUB/PLG/REG1A/ANGPTL3/CYP1A2/SERPINA6/HRG/FABP1
HALLMARK_KRAS_SIGNALING_DN	HALLMARK_KRAS_SIGNALING_DN	HALLMARK_KRAS_SIGNALING_DN	188	-0.594359	-1.66042	0.000193021	0.00120638	0.000914311	2192	tags=26%, list=10%, signal=24%	ZBTB16/SNCB/NPY4R/TFF2/EDAR/CPB1/CNTFR/PROP1/YBX2/TLX1/HTR1D/CYP11B2/TENM2/HNF1A/CAPN9/HSD11B2/TNNI3/CDH16/ATP4A/FGF22/UGT2B17/ITIH3/HTR1B/EDN2/PRODH/CD207/CCNA1/FGFR3/EFHD1/COL2A1/KRT13/LYPD3/TGM1/SERPINA10/ALOX12B/SERPINB2/KRT4/PKP1/AKR1B10/KLK7/KRT15/CLDN8/SLC6A14/KRT1/KRT5/LGALS7/CALML5/SPRR3/KLK8
HALLMARK_ESTROGEN_RESPONSE_LATE	HALLMARK_ESTROGEN_RESPONSE_LATE	HALLMARK_ESTROGEN_RESPONSE_LATE	195	-0.603369	-1.69448	8.18e-05	0.000584156	0.000442729	4065	tags=38%, list=19%, signal=31%	TFF3/SERPINA1/TOB1/CD44/TST/GAL/ISG20/PLAC1/FOS/DLG5/PRLR/GPER1/ST14/ALDH3B1/FAM102A/SLC1A4/WFS1/IMPA2/FARP1/MAPT/PDZK1/PRSS23/NBL1/PTGES/BTG3/FABP5/CXCL14/ST6GALNAC2/FRK/LSR/SORD/CACNA2D2/HSPB8/KCNK5/PDCD4/CKB/MDK/TFPI2/DHRS2/ASS1/PTGER3/LLGL2/PERP/NMU/CDH1/KLF4/S100A9/TMPRSS3/CLIC3/LTF/RAPGEFL1/ASCL1/TPSAB1/LAMC2/CA12/AREG/PCP4/CCNA1/FGFR3/GJB3/HMGCS2/SCNN1A/KRT19/KRT13/TH/SULT2B1/OVOL2/PKP3/TF…
HALLMARK_COAGULATION	HALLMARK_COAGULATION	HALLMARK_COAGULATION	138	-0.653195	-1.77802	6.2e-05	0.000516964	0.000391804	1442	tags=22%, list=7%, signal=21%	F12/TFPI2/CPB2/TF/MMP10/CTSV/F10/MBL2/TMPRSS6/RGN/F11/HNF4A/CTSE/GDA/HMGCS2/ITIH1/SERPINB2/C9/PLG/F13B/SERPINC1/APOA1/C8B/F9/FGG/APOC3/FGA/HRG/F2/C8A/KLK8
