# Supplementary material for: An estrogen response-related signature predicts response to immunotherapy in melanoma
Source: Front Immunol. 2023 May 12;14:1109300. doi: 10.3389/fimmu.2023.1109300 (PMC10213284; doi:10.3389/fimmu.2023.1109300)
Supplement: Supplementary Figure 1 — Schematic showing the construction and evaluation of the 11-gene estrogen response related ICB response prediction signature. [file DataSheet_1.zip › Supplementary materials/Supplementary table 4.xlsx]

## Sheet: Univariate analysis
#[1] "AGR2"
#[1] "estimate -1.07494588560746"
#[1] "p.value 0.452738859994679"
#[1] "KLK11"
#[1] "estimate -0.938535822529951"
#[1] "p.value 0.356385949639315"
#[1] "PKP3"
#[1] "estimate -1.09300905221006"
#[1] "p.value 0.227839234667352"
#[1] "ELF3"
#[1] "estimate -0.299078126884356"
#[1] "p.value 0.502649612949535"
#[1] "FGFR3"
#[1] "estimate -1.02256939805535"
#[1] "p.value 0.0960652509662103"
#[1] "TRIM29"
#[1] "estimate -2.75714339921338"
#[1] "p.value 0.31838871438691"
#[1] "SFN"
#[1] "estimate -3.86955986198627"
#[1] "p.value 0.179157926930491"
#[1] "KLK10"
#[1] "estimate -2.1918583986286"
#[1] "p.value 0.348679934385619"
#[1] "SCNN1A"
#[1] "estimate -0.45696845380371"
#[1] "p.value 0.384177974332295"
#[1] "CA12"
#[1] "estimate -0.846851079191827"
#[1] "p.value 0.0733930951229067"
#[1] "ESRP2"
#[1] "estimate -0.316660690195283"
#[1] "p.value 0.479910457724065"

## Sheet: Multivariate analysis
#Coefficients:
	Estimate	Std. Error	z value	Pr(>|z|)
(Intercept)	-4.6674	2.4452	-1.909	0.0563
AGR2	-1.3932	2.5134	-0.554	0.5794
KLK11	1.5397	3.1033	0.496	0.6198
PKP3	0.9003	2.0023	0.45	0.653
ELF3	-0.6314	2.3926	-0.264	0.7919
FGFR3	-2.1816	1.2498	-1.746	0.0809
TRIM29	0.9096	4.3872	0.207	0.8358
SFN	-7.402	4.3445	-1.704	0.0884
KLK10	-2.8111	3.1247	-0.9	0.3683
SCNN1A	4.1985	3.364	1.248	0.212
CA12	-1.0678	0.8601	-1.242	0.2144
ESRP2	0.1933	2.4968	0.077	0.9383
